# Supplementary material for: Segregation of Unknown Odors From Mixtures Based on Stimulus Onset Asynchrony in Honey Bees
Source: Front Behav Neurosci. 2019 Jul 12;13:155. doi: 10.3389/fnbeh.2019.00155 (PMC6639674; doi:10.3389/fnbeh.2019.00155)
Supplement: Supplementary file 1 [file Data_Sheet_1.CSV]

ID	Phase	Trial	Stimulus	PER	Treatment	Odor_A	Odor_N	Exp_type
AS_161025a	Conditioning	1	A0.2B	0	A0.2B	Nonanal	1-Hexanol	Experimental
AS_161025a	Conditioning	2	A0.2B	1	A0.2B	Nonanal	1-Hexanol	Experimental
AS_161025a	Conditioning	3	A0.2B	1	A0.2B	Nonanal	1-Hexanol	Experimental
AS_161025a	Conditioning	4	A0.2B	1	A0.2B	Nonanal	1-Hexanol	Experimental
AS_161025a	Conditioning	5	A0.2B	1	A0.2B	Nonanal	1-Hexanol	Experimental
AS_161025a	Test	6	A	0	A0.2B	Nonanal	1-Hexanol	Experimental
AS_161025a	Test	7	N	0	A0.2B	Nonanal	1-Hexanol	Experimental
AS_161025b	Conditioning	1	AB	0	A0.2B	Nonanal	1-Hexanol	Control
AS_161025b	Conditioning	2	AB	1	A0.2B	Nonanal	1-Hexanol	Control
AS_161025b	Conditioning	3	AB	1	A0.2B	Nonanal	1-Hexanol	Control
AS_161025b	Conditioning	4	AB	1	A0.2B	Nonanal	1-Hexanol	Control
AS_161025b	Conditioning	5	AB	1	A0.2B	Nonanal	1-Hexanol	Control
AS_161025b	Test	6	A	0	A0.2B	Nonanal	1-Hexanol	Control
AS_161025b	Test	7	N	0	A0.2B	Nonanal	1-Hexanol	Control
AS_161025c	Conditioning	1	A0.2B	0	A0.2B	1-Hexanol	Nonanal	Experimental
AS_161025c	Conditioning	2	A0.2B	1	A0.2B	1-Hexanol	Nonanal	Experimental
AS_161025c	Conditioning	3	A0.2B	1	A0.2B	1-Hexanol	Nonanal	Experimental
AS_161025c	Conditioning	4	A0.2B	1	A0.2B	1-Hexanol	Nonanal	Experimental
AS_161025c	Conditioning	5	A0.2B	1	A0.2B	1-Hexanol	Nonanal	Experimental
AS_161025c	Test	6	N	0	A0.2B	1-Hexanol	Nonanal	Experimental
AS_161025c	Test	7	A	1	A0.2B	1-Hexanol	Nonanal	Experimental
AS_161025d	Conditioning	1	AB	0	A0.2B	1-Hexanol	Nonanal	Control
AS_161025d	Conditioning	2	AB	1	A0.2B	1-Hexanol	Nonanal	Control
AS_161025d	Conditioning	3	AB	1	A0.2B	1-Hexanol	Nonanal	Control
AS_161025d	Conditioning	4	AB	1	A0.2B	1-Hexanol	Nonanal	Control
AS_161025d	Conditioning	5	AB	1	A0.2B	1-Hexanol	Nonanal	Control
AS_161025d	Test	6	N	0	A0.2B	1-Hexanol	Nonanal	Control
AS_161025d	Test	7	A	0	A0.2B	1-Hexanol	Nonanal	Control
AS_161025e	Conditioning	1	A0.2B	0	A0.2B	Nonanal	1-Hexanol	Experimental
AS_161025e	Conditioning	2	A0.2B	1	A0.2B	Nonanal	1-Hexanol	Experimental
AS_161025e	Conditioning	3	A0.2B	1	A0.2B	Nonanal	1-Hexanol	Experimental
AS_161025e	Conditioning	4	A0.2B	1	A0.2B	Nonanal	1-Hexanol	Experimental
AS_161025e	Conditioning	5	A0.2B	1	A0.2B	Nonanal	1-Hexanol	Experimental
AS_161025e	Test	6	N	0	A0.2B	Nonanal	1-Hexanol	Experimental
AS_161025e	Test	7	A	0	A0.2B	Nonanal	1-Hexanol	Experimental
AS_161025f	Conditioning	1	AB	0	A0.2B	Nonanal	1-Hexanol	Control
AS_161025f	Conditioning	2	AB	1	A0.2B	Nonanal	1-Hexanol	Control
AS_161025f	Conditioning	3	AB	1	A0.2B	Nonanal	1-Hexanol	Control
AS_161025f	Conditioning	4	AB	1	A0.2B	Nonanal	1-Hexanol	Control
AS_161025f	Conditioning	5	AB	1	A0.2B	Nonanal	1-Hexanol	Control
AS_161025f	Test	6	N	0	A0.2B	Nonanal	1-Hexanol	Control
AS_161025f	Test	7	A	0	A0.2B	Nonanal	1-Hexanol	Control
AS_161025g	Conditioning	1	A0.2B	0	A0.2B	1-Hexanol	Nonanal	Experimental
AS_161025g	Conditioning	2	A0.2B	1	A0.2B	1-Hexanol	Nonanal	Experimental
AS_161025g	Conditioning	3	A0.2B	1	A0.2B	1-Hexanol	Nonanal	Experimental
AS_161025g	Conditioning	4	A0.2B	1	A0.2B	1-Hexanol	Nonanal	Experimental
AS_161025g	Conditioning	5	A0.2B	1	A0.2B	1-Hexanol	Nonanal	Experimental
AS_161025g	Test	6	A	1	A0.2B	1-Hexanol	Nonanal	Experimental
AS_161025g	Test	7	N	0	A0.2B	1-Hexanol	Nonanal	Experimental
AS_161025h	Conditioning	1	AB	0	A0.2B	1-Hexanol	Nonanal	Control
AS_161025h	Conditioning	2	AB	1	A0.2B	1-Hexanol	Nonanal	Control
AS_161025h	Conditioning	3	AB	1	A0.2B	1-Hexanol	Nonanal	Control
AS_161025h	Conditioning	4	AB	1	A0.2B	1-Hexanol	Nonanal	Control
AS_161025h	Conditioning	5	AB	1	A0.2B	1-Hexanol	Nonanal	Control
AS_161025h	Test	6	A	1	A0.2B	1-Hexanol	Nonanal	Control
AS_161025h	Test	7	N	0	A0.2B	1-Hexanol	Nonanal	Control
AS_161025i	Conditioning	1	A0.2B	0	A0.2B	Nonanal	1-Hexanol	Experimental
AS_161025i	Conditioning	2	A0.2B	1	A0.2B	Nonanal	1-Hexanol	Experimental
AS_161025i	Conditioning	3	A0.2B	1	A0.2B	Nonanal	1-Hexanol	Experimental
AS_161025i	Conditioning	4	A0.2B	1	A0.2B	Nonanal	1-Hexanol	Experimental
AS_161025i	Conditioning	5	A0.2B	1	A0.2B	Nonanal	1-Hexanol	Experimental
AS_161025i	Test	6	A	0	A0.2B	Nonanal	1-Hexanol	Experimental
AS_161025i	Test	7	N	0	A0.2B	Nonanal	1-Hexanol	Experimental
AS_161025j	Conditioning	1	AB	0	A0.2B	Nonanal	1-Hexanol	Control
AS_161025j	Conditioning	2	AB	1	A0.2B	Nonanal	1-Hexanol	Control
AS_161025j	Conditioning	3	AB	1	A0.2B	Nonanal	1-Hexanol	Control
AS_161025j	Conditioning	4	AB	1	A0.2B	Nonanal	1-Hexanol	Control
AS_161025j	Conditioning	5	AB	1	A0.2B	Nonanal	1-Hexanol	Control
AS_161025j	Test	6	A	0	A0.2B	Nonanal	1-Hexanol	Control
AS_161025j	Test	7	N	0	A0.2B	Nonanal	1-Hexanol	Control
AS_161025k	Conditioning	1	A0.2B	0	A0.2B	1-Hexanol	Nonanal	Experimental
AS_161025k	Conditioning	2	A0.2B	1	A0.2B	1-Hexanol	Nonanal	Experimental
AS_161025k	Conditioning	3	A0.2B	1	A0.2B	1-Hexanol	Nonanal	Experimental
AS_161025k	Conditioning	4	A0.2B	1	A0.2B	1-Hexanol	Nonanal	Experimental
AS_161025k	Conditioning	5	A0.2B	1	A0.2B	1-Hexanol	Nonanal	Experimental
AS_161025k	Test	6	N	0	A0.2B	1-Hexanol	Nonanal	Experimental
AS_161025k	Test	7	A	1	A0.2B	1-Hexanol	Nonanal	Experimental
AS_161025l	Conditioning	1	AB	0	A0.2B	1-Hexanol	Nonanal	Control
AS_161025l	Conditioning	2	AB	1	A0.2B	1-Hexanol	Nonanal	Control
AS_161025l	Conditioning	3	AB	1	A0.2B	1-Hexanol	Nonanal	Control
AS_161025l	Conditioning	4	AB	1	A0.2B	1-Hexanol	Nonanal	Control
AS_161025l	Conditioning	5	AB	1	A0.2B	1-Hexanol	Nonanal	Control
AS_161025l	Test	6	N	0	A0.2B	1-Hexanol	Nonanal	Control
AS_161025l	Test	7	A	1	A0.2B	1-Hexanol	Nonanal	Control
AS_161025m	Conditioning	1	A0.2B	0	A0.2B	Nonanal	1-Hexanol	Experimental
AS_161025m	Conditioning	2	A0.2B	1	A0.2B	Nonanal	1-Hexanol	Experimental
AS_161025m	Conditioning	3	A0.2B	1	A0.2B	Nonanal	1-Hexanol	Experimental
AS_161025m	Conditioning	4	A0.2B	1	A0.2B	Nonanal	1-Hexanol	Experimental
AS_161025m	Conditioning	5	A0.2B	1	A0.2B	Nonanal	1-Hexanol	Experimental
AS_161025m	Test	6	N	0	A0.2B	Nonanal	1-Hexanol	Experimental
AS_161025m	Test	7	A	0	A0.2B	Nonanal	1-Hexanol	Experimental
AS_161025n	Conditioning	1	AB	0	A0.2B	Nonanal	1-Hexanol	Control
AS_161025n	Conditioning	2	AB	1	A0.2B	Nonanal	1-Hexanol	Control
AS_161025n	Conditioning	3	AB	1	A0.2B	Nonanal	1-Hexanol	Control
AS_161025n	Conditioning	4	AB	1	A0.2B	Nonanal	1-Hexanol	Control
AS_161025n	Conditioning	5	AB	1	A0.2B	Nonanal	1-Hexanol	Control
AS_161025n	Test	6	N	0	A0.2B	Nonanal	1-Hexanol	Control
AS_161025n	Test	7	A	0	A0.2B	Nonanal	1-Hexanol	Control
AS_161025o	Conditioning	1	A0.2B	0	A0.2B	1-Hexanol	Nonanal	Experimental
AS_161025o	Conditioning	2	A0.2B	1	A0.2B	1-Hexanol	Nonanal	Experimental
AS_161025o	Conditioning	3	A0.2B	1	A0.2B	1-Hexanol	Nonanal	Experimental
AS_161025o	Conditioning	4	A0.2B	1	A0.2B	1-Hexanol	Nonanal	Experimental
AS_161025o	Conditioning	5	A0.2B	1	A0.2B	1-Hexanol	Nonanal	Experimental
AS_161025o	Test	6	A	0	A0.2B	1-Hexanol	Nonanal	Experimental
AS_161025o	Test	7	N	0	A0.2B	1-Hexanol	Nonanal	Experimental
AS_161025p	Conditioning	1	AB	0	A0.2B	1-Hexanol	Nonanal	Control
AS_161025p	Conditioning	2	AB	1	A0.2B	1-Hexanol	Nonanal	Control
AS_161025p	Conditioning	3	AB	1	A0.2B	1-Hexanol	Nonanal	Control
AS_161025p	Conditioning	4	AB	1	A0.2B	1-Hexanol	Nonanal	Control
AS_161025p	Conditioning	5	AB	1	A0.2B	1-Hexanol	Nonanal	Control
AS_161025p	Test	6	A	0	A0.2B	1-Hexanol	Nonanal	Control
AS_161025p	Test	7	N	0	A0.2B	1-Hexanol	Nonanal	Control
AS_161026a	Conditioning	1	A0.2B	1	A0.2B	Nonanal	1-Hexanol	Experimental
AS_161026a	Conditioning	2	A0.2B	1	A0.2B	Nonanal	1-Hexanol	Experimental
AS_161026a	Conditioning	3	A0.2B	1	A0.2B	Nonanal	1-Hexanol	Experimental
AS_161026a	Conditioning	4	A0.2B	1	A0.2B	Nonanal	1-Hexanol	Experimental
AS_161026a	Conditioning	5	A0.2B	1	A0.2B	Nonanal	1-Hexanol	Experimental
AS_161026a	Test	6	A	0	A0.2B	Nonanal	1-Hexanol	Experimental
AS_161026a	Test	7	N	0	A0.2B	Nonanal	1-Hexanol	Experimental
AS_161026b	Conditioning	1	AB	1	A0.2B	Nonanal	1-Hexanol	Control
AS_161026b	Conditioning	2	AB	1	A0.2B	Nonanal	1-Hexanol	Control
AS_161026b	Conditioning	3	AB	1	A0.2B	Nonanal	1-Hexanol	Control
AS_161026b	Conditioning	4	AB	1	A0.2B	Nonanal	1-Hexanol	Control
AS_161026b	Conditioning	5	AB	1	A0.2B	Nonanal	1-Hexanol	Control
AS_161026b	Test	6	A	1	A0.2B	Nonanal	1-Hexanol	Control
AS_161026b	Test	7	N	1	A0.2B	Nonanal	1-Hexanol	Control
AS_161026c	Conditioning	1	A0.2B	0	A0.2B	1-Hexanol	Nonanal	Experimental
AS_161026c	Conditioning	2	A0.2B	1	A0.2B	1-Hexanol	Nonanal	Experimental
AS_161026c	Conditioning	3	A0.2B	1	A0.2B	1-Hexanol	Nonanal	Experimental
AS_161026c	Conditioning	4	A0.2B	1	A0.2B	1-Hexanol	Nonanal	Experimental
AS_161026c	Conditioning	5	A0.2B	1	A0.2B	1-Hexanol	Nonanal	Experimental
AS_161026c	Test	6	N	0	A0.2B	1-Hexanol	Nonanal	Experimental
AS_161026c	Test	7	A	0	A0.2B	1-Hexanol	Nonanal	Experimental
AS_161026d	Conditioning	1	AB	1	A0.2B	1-Hexanol	Nonanal	Control
AS_161026d	Conditioning	2	AB	1	A0.2B	1-Hexanol	Nonanal	Control
AS_161026d	Conditioning	3	AB	1	A0.2B	1-Hexanol	Nonanal	Control
AS_161026d	Conditioning	4	AB	1	A0.2B	1-Hexanol	Nonanal	Control
AS_161026d	Conditioning	5	AB	1	A0.2B	1-Hexanol	Nonanal	Control
AS_161026d	Test	6	N	0	A0.2B	1-Hexanol	Nonanal	Control
AS_161026d	Test	7	A	1	A0.2B	1-Hexanol	Nonanal	Control
AS_161026e	Conditioning	1	A0.2B	1	A0.2B	Nonanal	1-Hexanol	Experimental
AS_161026e	Conditioning	2	A0.2B	1	A0.2B	Nonanal	1-Hexanol	Experimental
AS_161026e	Conditioning	3	A0.2B	1	A0.2B	Nonanal	1-Hexanol	Experimental
AS_161026e	Conditioning	4	A0.2B	1	A0.2B	Nonanal	1-Hexanol	Experimental
AS_161026e	Conditioning	5	A0.2B	1	A0.2B	Nonanal	1-Hexanol	Experimental
AS_161026e	Test	6	N	0	A0.2B	Nonanal	1-Hexanol	Experimental
AS_161026e	Test	7	A	0	A0.2B	Nonanal	1-Hexanol	Experimental
AS_161026f	Conditioning	1	AB	1	A0.2B	Nonanal	1-Hexanol	Control
AS_161026f	Conditioning	2	AB	1	A0.2B	Nonanal	1-Hexanol	Control
AS_161026f	Conditioning	3	AB	1	A0.2B	Nonanal	1-Hexanol	Control
AS_161026f	Conditioning	4	AB	1	A0.2B	Nonanal	1-Hexanol	Control
AS_161026f	Conditioning	5	AB	1	A0.2B	Nonanal	1-Hexanol	Control
AS_161026f	Test	6	N	0	A0.2B	Nonanal	1-Hexanol	Control
AS_161026f	Test	7	A	1	A0.2B	Nonanal	1-Hexanol	Control
AS_161026g	Conditioning	1	A0.2B	0	A0.2B	1-Hexanol	Nonanal	Experimental
AS_161026g	Conditioning	2	A0.2B	1	A0.2B	1-Hexanol	Nonanal	Experimental
AS_161026g	Conditioning	3	A0.2B	1	A0.2B	1-Hexanol	Nonanal	Experimental
AS_161026g	Conditioning	4	A0.2B	1	A0.2B	1-Hexanol	Nonanal	Experimental
AS_161026g	Conditioning	5	A0.2B	1	A0.2B	1-Hexanol	Nonanal	Experimental
AS_161026g	Test	6	A	0	A0.2B	1-Hexanol	Nonanal	Experimental
AS_161026g	Test	7	N	0	A0.2B	1-Hexanol	Nonanal	Experimental
AS_161026h	Conditioning	1	AB	0	A0.2B	1-Hexanol	Nonanal	Control
AS_161026h	Conditioning	2	AB	0	A0.2B	1-Hexanol	Nonanal	Control
AS_161026h	Conditioning	3	AB	1	A0.2B	1-Hexanol	Nonanal	Control
AS_161026h	Conditioning	4	AB	1	A0.2B	1-Hexanol	Nonanal	Control
AS_161026h	Conditioning	5	AB	1	A0.2B	1-Hexanol	Nonanal	Control
AS_161026h	Test	6	A	1	A0.2B	1-Hexanol	Nonanal	Control
AS_161026h	Test	7	N	0	A0.2B	1-Hexanol	Nonanal	Control
AS_161026j	Conditioning	1	AB	0	A0.2B	Nonanal	1-Hexanol	Control
AS_161026j	Conditioning	2	AB	1	A0.2B	Nonanal	1-Hexanol	Control
AS_161026j	Conditioning	3	AB	1	A0.2B	Nonanal	1-Hexanol	Control
AS_161026j	Conditioning	4	AB	1	A0.2B	Nonanal	1-Hexanol	Control
AS_161026j	Conditioning	5	AB	1	A0.2B	Nonanal	1-Hexanol	Control
AS_161026j	Test	6	A	0	A0.2B	Nonanal	1-Hexanol	Control
AS_161026j	Test	7	N	1	A0.2B	Nonanal	1-Hexanol	Control
AS_161026k	Conditioning	1	A0.2B	0	A0.2B	1-Hexanol	Nonanal	Experimental
AS_161026k	Conditioning	2	A0.2B	0	A0.2B	1-Hexanol	Nonanal	Experimental
AS_161026k	Conditioning	3	A0.2B	1	A0.2B	1-Hexanol	Nonanal	Experimental
AS_161026k	Conditioning	4	A0.2B	1	A0.2B	1-Hexanol	Nonanal	Experimental
AS_161026k	Conditioning	5	A0.2B	1	A0.2B	1-Hexanol	Nonanal	Experimental
AS_161026k	Test	6	N	0	A0.2B	1-Hexanol	Nonanal	Experimental
AS_161026k	Test	7	A	0	A0.2B	1-Hexanol	Nonanal	Experimental
AS_161026l	Conditioning	1	AB	0	A0.2B	1-Hexanol	Nonanal	Control
AS_161026l	Conditioning	2	AB	1	A0.2B	1-Hexanol	Nonanal	Control
AS_161026l	Conditioning	3	AB	1	A0.2B	1-Hexanol	Nonanal	Control
AS_161026l	Conditioning	4	AB	1	A0.2B	1-Hexanol	Nonanal	Control
AS_161026l	Conditioning	5	AB	1	A0.2B	1-Hexanol	Nonanal	Control
AS_161026l	Test	6	N	0	A0.2B	1-Hexanol	Nonanal	Control
AS_161026l	Test	7	A	1	A0.2B	1-Hexanol	Nonanal	Control
AS_161026m	Conditioning	1	A0.2B	0	A0.2B	Nonanal	1-Hexanol	Experimental
AS_161026m	Conditioning	2	A0.2B	1	A0.2B	Nonanal	1-Hexanol	Experimental
AS_161026m	Conditioning	3	A0.2B	1	A0.2B	Nonanal	1-Hexanol	Experimental
AS_161026m	Conditioning	4	A0.2B	1	A0.2B	Nonanal	1-Hexanol	Experimental
AS_161026m	Conditioning	5	A0.2B	1	A0.2B	Nonanal	1-Hexanol	Experimental
AS_161026m	Test	6	N	1	A0.2B	Nonanal	1-Hexanol	Experimental
AS_161026m	Test	7	A	1	A0.2B	Nonanal	1-Hexanol	Experimental
AS_161026n	Conditioning	1	AB	0	A0.2B	Nonanal	1-Hexanol	Control
AS_161026n	Conditioning	2	AB	1	A0.2B	Nonanal	1-Hexanol	Control
AS_161026n	Conditioning	3	AB	1	A0.2B	Nonanal	1-Hexanol	Control
AS_161026n	Conditioning	4	AB	1	A0.2B	Nonanal	1-Hexanol	Control
AS_161026n	Conditioning	5	AB	1	A0.2B	Nonanal	1-Hexanol	Control
AS_161026n	Test	6	N	0	A0.2B	Nonanal	1-Hexanol	Control
AS_161026n	Test	7	A	0	A0.2B	Nonanal	1-Hexanol	Control
AS_161026o	Conditioning	1	A0.2B	1	A0.2B	1-Hexanol	Nonanal	Experimental
AS_161026o	Conditioning	2	A0.2B	1	A0.2B	1-Hexanol	Nonanal	Experimental
AS_161026o	Conditioning	3	A0.2B	1	A0.2B	1-Hexanol	Nonanal	Experimental
AS_161026o	Conditioning	4	A0.2B	1	A0.2B	1-Hexanol	Nonanal	Experimental
AS_161026o	Conditioning	5	A0.2B	1	A0.2B	1-Hexanol	Nonanal	Experimental
AS_161026o	Test	6	A	1	A0.2B	1-Hexanol	Nonanal	Experimental
AS_161026o	Test	7	N	1	A0.2B	1-Hexanol	Nonanal	Experimental
AS_161026p	Conditioning	1	AB	0	A0.2B	1-Hexanol	Nonanal	Control
AS_161026p	Conditioning	2	AB	0	A0.2B	1-Hexanol	Nonanal	Control
AS_161026p	Conditioning	3	AB	1	A0.2B	1-Hexanol	Nonanal	Control
AS_161026p	Conditioning	4	AB	1	A0.2B	1-Hexanol	Nonanal	Control
AS_161026p	Conditioning	5	AB	1	A0.2B	1-Hexanol	Nonanal	Control
AS_161026p	Test	6	A	0	A0.2B	1-Hexanol	Nonanal	Control
AS_161026p	Test	7	N	0	A0.2B	1-Hexanol	Nonanal	Control
AT_161026a	Conditioning	1	A0.2B	0	A0.2B	Nonanal	1-Hexanol	Experimental
AT_161026a	Conditioning	2	A0.2B	0	A0.2B	Nonanal	1-Hexanol	Experimental
AT_161026a	Conditioning	3	A0.2B	1	A0.2B	Nonanal	1-Hexanol	Experimental
AT_161026a	Conditioning	4	A0.2B	1	A0.2B	Nonanal	1-Hexanol	Experimental
AT_161026a	Conditioning	5	A0.2B	1	A0.2B	Nonanal	1-Hexanol	Experimental
AT_161026a	Test	6	A	0	A0.2B	Nonanal	1-Hexanol	Experimental
AT_161026a	Test	7	N	0	A0.2B	Nonanal	1-Hexanol	Experimental
AT_161026b	Conditioning	1	AB	0	A0.2B	Nonanal	1-Hexanol	Control
AT_161026b	Conditioning	2	AB	0	A0.2B	Nonanal	1-Hexanol	Control
AT_161026b	Conditioning	3	AB	0	A0.2B	Nonanal	1-Hexanol	Control
AT_161026b	Conditioning	4	AB	0	A0.2B	Nonanal	1-Hexanol	Control
AT_161026b	Conditioning	5	AB	0	A0.2B	Nonanal	1-Hexanol	Control
AT_161026b	Test	6	A	0	A0.2B	Nonanal	1-Hexanol	Control
AT_161026b	Test	7	N	0	A0.2B	Nonanal	1-Hexanol	Control
AT_161026c	Conditioning	1	A0.2B	0	A0.2B	1-Hexanol	Nonanal	Experimental
AT_161026c	Conditioning	2	A0.2B	1	A0.2B	1-Hexanol	Nonanal	Experimental
AT_161026c	Conditioning	3	A0.2B	1	A0.2B	1-Hexanol	Nonanal	Experimental
AT_161026c	Conditioning	4	A0.2B	1	A0.2B	1-Hexanol	Nonanal	Experimental
AT_161026c	Conditioning	5	A0.2B	1	A0.2B	1-Hexanol	Nonanal	Experimental
AT_161026c	Test	6	N	0	A0.2B	1-Hexanol	Nonanal	Experimental
AT_161026c	Test	7	A	0	A0.2B	1-Hexanol	Nonanal	Experimental
AT_161026d	Conditioning	1	AB	0	A0.2B	1-Hexanol	Nonanal	Control
AT_161026d	Conditioning	2	AB	1	A0.2B	1-Hexanol	Nonanal	Control
AT_161026d	Conditioning	3	AB	1	A0.2B	1-Hexanol	Nonanal	Control
AT_161026d	Conditioning	4	AB	1	A0.2B	1-Hexanol	Nonanal	Control
AT_161026d	Conditioning	5	AB	1	A0.2B	1-Hexanol	Nonanal	Control
AT_161026d	Test	6	N	0	A0.2B	1-Hexanol	Nonanal	Control
AT_161026d	Test	7	A	1	A0.2B	1-Hexanol	Nonanal	Control
AT_161026e	Conditioning	1	A0.2B	0	A0.2B	Nonanal	1-Hexanol	Experimental
AT_161026e	Conditioning	2	A0.2B	0	A0.2B	Nonanal	1-Hexanol	Experimental
AT_161026e	Conditioning	3	A0.2B	1	A0.2B	Nonanal	1-Hexanol	Experimental
AT_161026e	Conditioning	4	A0.2B	1	A0.2B	Nonanal	1-Hexanol	Experimental
AT_161026e	Conditioning	5	A0.2B	1	A0.2B	Nonanal	1-Hexanol	Experimental
AT_161026e	Test	6	N	0	A0.2B	Nonanal	1-Hexanol	Experimental
AT_161026e	Test	7	A	0	A0.2B	Nonanal	1-Hexanol	Experimental
AT_161026f	Conditioning	1	AB	0	A0.2B	Nonanal	1-Hexanol	Control
AT_161026f	Conditioning	2	AB	1	A0.2B	Nonanal	1-Hexanol	Control
AT_161026f	Conditioning	3	AB	1	A0.2B	Nonanal	1-Hexanol	Control
AT_161026f	Conditioning	4	AB	1	A0.2B	Nonanal	1-Hexanol	Control
AT_161026f	Conditioning	5	AB	1	A0.2B	Nonanal	1-Hexanol	Control
AT_161026f	Test	6	N	0	A0.2B	Nonanal	1-Hexanol	Control
AT_161026f	Test	7	A	0	A0.2B	Nonanal	1-Hexanol	Control
AT_161026g	Conditioning	1	A0.2B	0	A0.2B	1-Hexanol	Nonanal	Experimental
AT_161026g	Conditioning	2	A0.2B	0	A0.2B	1-Hexanol	Nonanal	Experimental
AT_161026g	Conditioning	3	A0.2B	1	A0.2B	1-Hexanol	Nonanal	Experimental
AT_161026g	Conditioning	4	A0.2B	1	A0.2B	1-Hexanol	Nonanal	Experimental
AT_161026g	Conditioning	5	A0.2B	1	A0.2B	1-Hexanol	Nonanal	Experimental
AT_161026g	Test	6	A	1	A0.2B	1-Hexanol	Nonanal	Experimental
AT_161026g	Test	7	N	0	A0.2B	1-Hexanol	Nonanal	Experimental
AT_161026h	Conditioning	1	AB	0	A0.2B	1-Hexanol	Nonanal	Control
AT_161026h	Conditioning	2	AB	1	A0.2B	1-Hexanol	Nonanal	Control
AT_161026h	Conditioning	3	AB	1	A0.2B	1-Hexanol	Nonanal	Control
AT_161026h	Conditioning	4	AB	1	A0.2B	1-Hexanol	Nonanal	Control
AT_161026h	Conditioning	5	AB	1	A0.2B	1-Hexanol	Nonanal	Control
AT_161026h	Test	6	A	1	A0.2B	1-Hexanol	Nonanal	Control
AT_161026h	Test	7	N	1	A0.2B	1-Hexanol	Nonanal	Control
AT_161026i	Conditioning	1	A0.2B	0	A0.2B	Nonanal	1-Hexanol	Experimental
AT_161026i	Conditioning	2	A0.2B	1	A0.2B	Nonanal	1-Hexanol	Experimental
AT_161026i	Conditioning	3	A0.2B	1	A0.2B	Nonanal	1-Hexanol	Experimental
AT_161026i	Conditioning	4	A0.2B	1	A0.2B	Nonanal	1-Hexanol	Experimental
AT_161026i	Conditioning	5	A0.2B	1	A0.2B	Nonanal	1-Hexanol	Experimental
AT_161026i	Test	6	A	0	A0.2B	Nonanal	1-Hexanol	Experimental
AT_161026i	Test	7	N	0	A0.2B	Nonanal	1-Hexanol	Experimental
AT_161026j	Conditioning	1	AB	1	A0.2B	Nonanal	1-Hexanol	Control
AT_161026j	Conditioning	2	AB	1	A0.2B	Nonanal	1-Hexanol	Control
AT_161026j	Conditioning	3	AB	1	A0.2B	Nonanal	1-Hexanol	Control
AT_161026j	Conditioning	4	AB	1	A0.2B	Nonanal	1-Hexanol	Control
AT_161026j	Conditioning	5	AB	1	A0.2B	Nonanal	1-Hexanol	Control
AT_161026j	Test	6	A	0	A0.2B	Nonanal	1-Hexanol	Control
AT_161026j	Test	7	N	0	A0.2B	Nonanal	1-Hexanol	Control
AT_161026k	Conditioning	1	A0.2B	0	A0.2B	1-Hexanol	Nonanal	Experimental
AT_161026k	Conditioning	2	A0.2B	1	A0.2B	1-Hexanol	Nonanal	Experimental
AT_161026k	Conditioning	3	A0.2B	1	A0.2B	1-Hexanol	Nonanal	Experimental
AT_161026k	Conditioning	4	A0.2B	1	A0.2B	1-Hexanol	Nonanal	Experimental
AT_161026k	Conditioning	5	A0.2B	1	A0.2B	1-Hexanol	Nonanal	Experimental
AT_161026k	Test	6	N	0	A0.2B	1-Hexanol	Nonanal	Experimental
AT_161026k	Test	7	A	1	A0.2B	1-Hexanol	Nonanal	Experimental
AT_161026l	Conditioning	1	AB	0	A0.2B	1-Hexanol	Nonanal	Control
AT_161026l	Conditioning	2	AB	1	A0.2B	1-Hexanol	Nonanal	Control
AT_161026l	Conditioning	3	AB	1	A0.2B	1-Hexanol	Nonanal	Control
AT_161026l	Conditioning	4	AB	1	A0.2B	1-Hexanol	Nonanal	Control
AT_161026l	Conditioning	5	AB	1	A0.2B	1-Hexanol	Nonanal	Control
AT_161026l	Test	6	N	0	A0.2B	1-Hexanol	Nonanal	Control
AT_161026l	Test	7	A	1	A0.2B	1-Hexanol	Nonanal	Control
AT_161026m	Conditioning	1	A0.2B	0	A0.2B	Nonanal	1-Hexanol	Experimental
AT_161026m	Conditioning	2	A0.2B	1	A0.2B	Nonanal	1-Hexanol	Experimental
AT_161026m	Conditioning	3	A0.2B	1	A0.2B	Nonanal	1-Hexanol	Experimental
AT_161026m	Conditioning	4	A0.2B	1	A0.2B	Nonanal	1-Hexanol	Experimental
AT_161026m	Conditioning	5	A0.2B	1	A0.2B	Nonanal	1-Hexanol	Experimental
AT_161026m	Test	6	N	1	A0.2B	Nonanal	1-Hexanol	Experimental
AT_161026m	Test	7	A	0	A0.2B	Nonanal	1-Hexanol	Experimental
AT_161026n	Conditioning	1	AB	0	A0.2B	Nonanal	1-Hexanol	Control
AT_161026n	Conditioning	2	AB	0	A0.2B	Nonanal	1-Hexanol	Control
AT_161026n	Conditioning	3	AB	1	A0.2B	Nonanal	1-Hexanol	Control
AT_161026n	Conditioning	4	AB	1	A0.2B	Nonanal	1-Hexanol	Control
AT_161026n	Conditioning	5	AB	0	A0.2B	Nonanal	1-Hexanol	Control
AT_161026n	Test	6	N	0	A0.2B	Nonanal	1-Hexanol	Control
AT_161026n	Test	7	A	0	A0.2B	Nonanal	1-Hexanol	Control
AT_161026o	Conditioning	1	A0.2B	0	A0.2B	1-Hexanol	Nonanal	Experimental
AT_161026o	Conditioning	2	A0.2B	1	A0.2B	1-Hexanol	Nonanal	Experimental
AT_161026o	Conditioning	3	A0.2B	1	A0.2B	1-Hexanol	Nonanal	Experimental
AT_161026o	Conditioning	4	A0.2B	1	A0.2B	1-Hexanol	Nonanal	Experimental
AT_161026o	Conditioning	5	A0.2B	1	A0.2B	1-Hexanol	Nonanal	Experimental
AT_161026o	Test	6	A	1	A0.2B	1-Hexanol	Nonanal	Experimental
AT_161026o	Test	7	N	0	A0.2B	1-Hexanol	Nonanal	Experimental
AT_161026p	Conditioning	1	AB	0	A0.2B	1-Hexanol	Nonanal	Control
AT_161026p	Conditioning	2	AB	1	A0.2B	1-Hexanol	Nonanal	Control
AT_161026p	Conditioning	3	AB	1	A0.2B	1-Hexanol	Nonanal	Control
AT_161026p	Conditioning	4	AB	1	A0.2B	1-Hexanol	Nonanal	Control
AT_161026p	Conditioning	5	AB	1	A0.2B	1-Hexanol	Nonanal	Control
AT_161026p	Test	6	A	1	A0.2B	1-Hexanol	Nonanal	Control
AT_161026p	Test	7	N	0	A0.2B	1-Hexanol	Nonanal	Control
AS_161027a	Conditioning	1	A0.2B	0	A0.2B	Nonanal	1-Hexanol	Experimental
AS_161027a	Conditioning	2	A0.2B	1	A0.2B	Nonanal	1-Hexanol	Experimental
AS_161027a	Conditioning	3	A0.2B	1	A0.2B	Nonanal	1-Hexanol	Experimental
AS_161027a	Conditioning	4	A0.2B	1	A0.2B	Nonanal	1-Hexanol	Experimental
AS_161027a	Conditioning	5	A0.2B	1	A0.2B	Nonanal	1-Hexanol	Experimental
AS_161027a	Test	6	A	1	A0.2B	Nonanal	1-Hexanol	Experimental
AS_161027a	Test	7	N	1	A0.2B	Nonanal	1-Hexanol	Experimental
AS_161027b	Conditioning	1	AB	0	A0.2B	Nonanal	1-Hexanol	Control
AS_161027b	Conditioning	2	AB	1	A0.2B	Nonanal	1-Hexanol	Control
AS_161027b	Conditioning	3	AB	1	A0.2B	Nonanal	1-Hexanol	Control
AS_161027b	Conditioning	4	AB	1	A0.2B	Nonanal	1-Hexanol	Control
AS_161027b	Conditioning	5	AB	1	A0.2B	Nonanal	1-Hexanol	Control
AS_161027b	Test	6	A	0	A0.2B	Nonanal	1-Hexanol	Control
AS_161027b	Test	7	N	1	A0.2B	Nonanal	1-Hexanol	Control
AS_161027c	Conditioning	1	A0.2B	0	A0.2B	1-Hexanol	Nonanal	Experimental
AS_161027c	Conditioning	2	A0.2B	0	A0.2B	1-Hexanol	Nonanal	Experimental
AS_161027c	Conditioning	3	A0.2B	1	A0.2B	1-Hexanol	Nonanal	Experimental
AS_161027c	Conditioning	4	A0.2B	1	A0.2B	1-Hexanol	Nonanal	Experimental
AS_161027c	Conditioning	5	A0.2B	0	A0.2B	1-Hexanol	Nonanal	Experimental
AS_161027c	Test	6	N	0	A0.2B	1-Hexanol	Nonanal	Experimental
AS_161027c	Test	7	A	0	A0.2B	1-Hexanol	Nonanal	Experimental
AS_161027d	Conditioning	1	AB	0	A0.2B	1-Hexanol	Nonanal	Control
AS_161027d	Conditioning	2	AB	1	A0.2B	1-Hexanol	Nonanal	Control
AS_161027d	Conditioning	3	AB	1	A0.2B	1-Hexanol	Nonanal	Control
AS_161027d	Conditioning	4	AB	1	A0.2B	1-Hexanol	Nonanal	Control
AS_161027d	Conditioning	5	AB	1	A0.2B	1-Hexanol	Nonanal	Control
AS_161027d	Test	6	N	0	A0.2B	1-Hexanol	Nonanal	Control
AS_161027d	Test	7	A	1	A0.2B	1-Hexanol	Nonanal	Control
AS_161027e	Conditioning	1	A0.2B	0	A0.2B	Nonanal	1-Hexanol	Experimental
AS_161027e	Conditioning	2	A0.2B	1	A0.2B	Nonanal	1-Hexanol	Experimental
AS_161027e	Conditioning	3	A0.2B	1	A0.2B	Nonanal	1-Hexanol	Experimental
AS_161027e	Conditioning	4	A0.2B	1	A0.2B	Nonanal	1-Hexanol	Experimental
AS_161027e	Conditioning	5	A0.2B	1	A0.2B	Nonanal	1-Hexanol	Experimental
AS_161027e	Test	6	N	0	A0.2B	Nonanal	1-Hexanol	Experimental
AS_161027e	Test	7	A	0	A0.2B	Nonanal	1-Hexanol	Experimental
AS_161027f	Conditioning	1	AB	0	A0.2B	Nonanal	1-Hexanol	Control
AS_161027f	Conditioning	2	AB	1	A0.2B	Nonanal	1-Hexanol	Control
AS_161027f	Conditioning	3	AB	1	A0.2B	Nonanal	1-Hexanol	Control
AS_161027f	Conditioning	4	AB	1	A0.2B	Nonanal	1-Hexanol	Control
AS_161027f	Conditioning	5	AB	1	A0.2B	Nonanal	1-Hexanol	Control
AS_161027f	Test	6	N	0	A0.2B	Nonanal	1-Hexanol	Control
AS_161027f	Test	7	A	0	A0.2B	Nonanal	1-Hexanol	Control
AS_161027g	Conditioning	1	A0.2B	0	A0.2B	1-Hexanol	Nonanal	Experimental
AS_161027g	Conditioning	2	A0.2B	1	A0.2B	1-Hexanol	Nonanal	Experimental
AS_161027g	Conditioning	3	A0.2B	1	A0.2B	1-Hexanol	Nonanal	Experimental
AS_161027g	Conditioning	4	A0.2B	1	A0.2B	1-Hexanol	Nonanal	Experimental
AS_161027g	Conditioning	5	A0.2B	1	A0.2B	1-Hexanol	Nonanal	Experimental
AS_161027g	Test	6	A	0	A0.2B	1-Hexanol	Nonanal	Experimental
AS_161027g	Test	7	N	0	A0.2B	1-Hexanol	Nonanal	Experimental
AS_161027h	Conditioning	1	AB	0	A0.2B	1-Hexanol	Nonanal	Control
AS_161027h	Conditioning	2	AB	1	A0.2B	1-Hexanol	Nonanal	Control
AS_161027h	Conditioning	3	AB	1	A0.2B	1-Hexanol	Nonanal	Control
AS_161027h	Conditioning	4	AB	1	A0.2B	1-Hexanol	Nonanal	Control
AS_161027h	Conditioning	5	AB	1	A0.2B	1-Hexanol	Nonanal	Control
AS_161027h	Test	6	A	0	A0.2B	1-Hexanol	Nonanal	Control
AS_161027h	Test	7	N	0	A0.2B	1-Hexanol	Nonanal	Control
AS_161027j	Conditioning	1	AB	0	A0.2B	Nonanal	1-Hexanol	Control
AS_161027j	Conditioning	2	AB	1	A0.2B	Nonanal	1-Hexanol	Control
AS_161027j	Conditioning	3	AB	0	A0.2B	Nonanal	1-Hexanol	Control
AS_161027j	Conditioning	4	AB	1	A0.2B	Nonanal	1-Hexanol	Control
AS_161027j	Conditioning	5	AB	1	A0.2B	Nonanal	1-Hexanol	Control
AS_161027j	Test	6	A	1	A0.2B	Nonanal	1-Hexanol	Control
AS_161027j	Test	7	N	0	A0.2B	Nonanal	1-Hexanol	Control
AS_161027k	Conditioning	1	A0.2B	0	A0.2B	1-Hexanol	Nonanal	Experimental
AS_161027k	Conditioning	2	A0.2B	1	A0.2B	1-Hexanol	Nonanal	Experimental
AS_161027k	Conditioning	3	A0.2B	0	A0.2B	1-Hexanol	Nonanal	Experimental
AS_161027k	Conditioning	4	A0.2B	1	A0.2B	1-Hexanol	Nonanal	Experimental
AS_161027k	Conditioning	5	A0.2B	1	A0.2B	1-Hexanol	Nonanal	Experimental
AS_161027k	Test	6	N	0	A0.2B	1-Hexanol	Nonanal	Experimental
AS_161027k	Test	7	A	1	A0.2B	1-Hexanol	Nonanal	Experimental
AS_161027l	Conditioning	1	AB	0	A0.2B	1-Hexanol	Nonanal	Control
AS_161027l	Conditioning	2	AB	1	A0.2B	1-Hexanol	Nonanal	Control
AS_161027l	Conditioning	3	AB	1	A0.2B	1-Hexanol	Nonanal	Control
AS_161027l	Conditioning	4	AB	1	A0.2B	1-Hexanol	Nonanal	Control
AS_161027l	Conditioning	5	AB	1	A0.2B	1-Hexanol	Nonanal	Control
AS_161027l	Test	6	N	0	A0.2B	1-Hexanol	Nonanal	Control
AS_161027l	Test	7	A	1	A0.2B	1-Hexanol	Nonanal	Control
AS_161027m	Conditioning	1	A0.2B	0	A0.2B	Nonanal	1-Hexanol	Experimental
AS_161027m	Conditioning	2	A0.2B	1	A0.2B	Nonanal	1-Hexanol	Experimental
AS_161027m	Conditioning	3	A0.2B	1	A0.2B	Nonanal	1-Hexanol	Experimental
AS_161027m	Conditioning	4	A0.2B	1	A0.2B	Nonanal	1-Hexanol	Experimental
AS_161027m	Conditioning	5	A0.2B	1	A0.2B	Nonanal	1-Hexanol	Experimental
AS_161027m	Test	6	N	1	A0.2B	Nonanal	1-Hexanol	Experimental
AS_161027m	Test	7	A	0	A0.2B	Nonanal	1-Hexanol	Experimental
AS_161027n	Conditioning	1	AB	0	A0.2B	Nonanal	1-Hexanol	Control
AS_161027n	Conditioning	2	AB	0	A0.2B	Nonanal	1-Hexanol	Control
AS_161027n	Conditioning	3	AB	1	A0.2B	Nonanal	1-Hexanol	Control
AS_161027n	Conditioning	4	AB	1	A0.2B	Nonanal	1-Hexanol	Control
AS_161027n	Conditioning	5	AB	1	A0.2B	Nonanal	1-Hexanol	Control
AS_161027n	Test	6	N	0	A0.2B	Nonanal	1-Hexanol	Control
AS_161027n	Test	7	A	0	A0.2B	Nonanal	1-Hexanol	Control
AS_161027o	Conditioning	1	A0.2B	0	A0.2B	1-Hexanol	Nonanal	Experimental
AS_161027o	Conditioning	2	A0.2B	1	A0.2B	1-Hexanol	Nonanal	Experimental
AS_161027o	Conditioning	3	A0.2B	1	A0.2B	1-Hexanol	Nonanal	Experimental
AS_161027o	Conditioning	4	A0.2B	1	A0.2B	1-Hexanol	Nonanal	Experimental
AS_161027o	Conditioning	5	A0.2B	1	A0.2B	1-Hexanol	Nonanal	Experimental
AS_161027o	Test	6	A	0	A0.2B	1-Hexanol	Nonanal	Experimental
AS_161027o	Test	7	N	0	A0.2B	1-Hexanol	Nonanal	Experimental
AS_161027p	Conditioning	1	AB	0	A0.2B	1-Hexanol	Nonanal	Control
AS_161027p	Conditioning	2	AB	1	A0.2B	1-Hexanol	Nonanal	Control
AS_161027p	Conditioning	3	AB	1	A0.2B	1-Hexanol	Nonanal	Control
AS_161027p	Conditioning	4	AB	1	A0.2B	1-Hexanol	Nonanal	Control
AS_161027p	Conditioning	5	AB	1	A0.2B	1-Hexanol	Nonanal	Control
AS_161027p	Test	6	A	0	A0.2B	1-Hexanol	Nonanal	Control
AS_161027p	Test	7	N	0	A0.2B	1-Hexanol	Nonanal	Control
AT_161027a	Conditioning	1	A0.2B	0	A0.2B	Nonanal	1-Hexanol	Experimental
AT_161027a	Conditioning	2	A0.2B	1	A0.2B	Nonanal	1-Hexanol	Experimental
AT_161027a	Conditioning	3	A0.2B	1	A0.2B	Nonanal	1-Hexanol	Experimental
AT_161027a	Conditioning	4	A0.2B	1	A0.2B	Nonanal	1-Hexanol	Experimental
AT_161027a	Conditioning	5	A0.2B	1	A0.2B	Nonanal	1-Hexanol	Experimental
AT_161027a	Test	6	A	0	A0.2B	Nonanal	1-Hexanol	Experimental
AT_161027a	Test	7	N	1	A0.2B	Nonanal	1-Hexanol	Experimental
AT_161027b	Conditioning	1	AB	0	A0.2B	Nonanal	1-Hexanol	Control
AT_161027b	Conditioning	2	AB	1	A0.2B	Nonanal	1-Hexanol	Control
AT_161027b	Conditioning	3	AB	1	A0.2B	Nonanal	1-Hexanol	Control
AT_161027b	Conditioning	4	AB	1	A0.2B	Nonanal	1-Hexanol	Control
AT_161027b	Conditioning	5	AB	1	A0.2B	Nonanal	1-Hexanol	Control
AT_161027b	Test	6	A	0	A0.2B	Nonanal	1-Hexanol	Control
AT_161027b	Test	7	N	1	A0.2B	Nonanal	1-Hexanol	Control
AT_161027c	Conditioning	1	A0.2B	0	A0.2B	1-Hexanol	Nonanal	Experimental
AT_161027c	Conditioning	2	A0.2B	1	A0.2B	1-Hexanol	Nonanal	Experimental
AT_161027c	Conditioning	3	A0.2B	1	A0.2B	1-Hexanol	Nonanal	Experimental
AT_161027c	Conditioning	4	A0.2B	1	A0.2B	1-Hexanol	Nonanal	Experimental
AT_161027c	Conditioning	5	A0.2B	1	A0.2B	1-Hexanol	Nonanal	Experimental
AT_161027c	Test	6	N	0	A0.2B	1-Hexanol	Nonanal	Experimental
AT_161027c	Test	7	A	1	A0.2B	1-Hexanol	Nonanal	Experimental
AT_161027d	Conditioning	1	AB	0	A0.2B	1-Hexanol	Nonanal	Control
AT_161027d	Conditioning	2	AB	0	A0.2B	1-Hexanol	Nonanal	Control
AT_161027d	Conditioning	3	AB	0	A0.2B	1-Hexanol	Nonanal	Control
AT_161027d	Conditioning	4	AB	0	A0.2B	1-Hexanol	Nonanal	Control
AT_161027d	Conditioning	5	AB	0	A0.2B	1-Hexanol	Nonanal	Control
AT_161027d	Test	6	N	0	A0.2B	1-Hexanol	Nonanal	Control
AT_161027d	Test	7	A	0	A0.2B	1-Hexanol	Nonanal	Control
AT_161027f	Conditioning	1	AB	0	A0.2B	Nonanal	1-Hexanol	Control
AT_161027f	Conditioning	2	AB	0	A0.2B	Nonanal	1-Hexanol	Control
AT_161027f	Conditioning	3	AB	0	A0.2B	Nonanal	1-Hexanol	Control
AT_161027f	Conditioning	4	AB	1	A0.2B	Nonanal	1-Hexanol	Control
AT_161027f	Conditioning	5	AB	1	A0.2B	Nonanal	1-Hexanol	Control
AT_161027f	Test	6	N	0	A0.2B	Nonanal	1-Hexanol	Control
AT_161027f	Test	7	A	0	A0.2B	Nonanal	1-Hexanol	Control
AT_161027g	Conditioning	1	A0.2B	0	A0.2B	1-Hexanol	Nonanal	Experimental
AT_161027g	Conditioning	2	A0.2B	1	A0.2B	1-Hexanol	Nonanal	Experimental
AT_161027g	Conditioning	3	A0.2B	1	A0.2B	1-Hexanol	Nonanal	Experimental
AT_161027g	Conditioning	4	A0.2B	1	A0.2B	1-Hexanol	Nonanal	Experimental
AT_161027g	Conditioning	5	A0.2B	1	A0.2B	1-Hexanol	Nonanal	Experimental
AT_161027g	Test	6	A	1	A0.2B	1-Hexanol	Nonanal	Experimental
AT_161027g	Test	7	N	1	A0.2B	1-Hexanol	Nonanal	Experimental
AT_161027h	Conditioning	1	AB	0	A0.2B	1-Hexanol	Nonanal	Control
AT_161027h	Conditioning	2	AB	1	A0.2B	1-Hexanol	Nonanal	Control
AT_161027h	Conditioning	3	AB	1	A0.2B	1-Hexanol	Nonanal	Control
AT_161027h	Conditioning	4	AB	1	A0.2B	1-Hexanol	Nonanal	Control
AT_161027h	Conditioning	5	AB	1	A0.2B	1-Hexanol	Nonanal	Control
AT_161027h	Test	6	A	1	A0.2B	1-Hexanol	Nonanal	Control
AT_161027h	Test	7	N	0	A0.2B	1-Hexanol	Nonanal	Control
AT_161027i	Conditioning	1	A0.2B	1	A0.2B	Nonanal	1-Hexanol	Experimental
AT_161027i	Conditioning	2	A0.2B	1	A0.2B	Nonanal	1-Hexanol	Experimental
AT_161027i	Conditioning	3	A0.2B	0	A0.2B	Nonanal	1-Hexanol	Experimental
AT_161027i	Conditioning	4	A0.2B	1	A0.2B	Nonanal	1-Hexanol	Experimental
AT_161027i	Conditioning	5	A0.2B	1	A0.2B	Nonanal	1-Hexanol	Experimental
AT_161027i	Test	6	A	1	A0.2B	Nonanal	1-Hexanol	Experimental
AT_161027i	Test	7	N	1	A0.2B	Nonanal	1-Hexanol	Experimental
AT_161027j	Conditioning	1	AB	0	A0.2B	Nonanal	1-Hexanol	Control
AT_161027j	Conditioning	2	AB	1	A0.2B	Nonanal	1-Hexanol	Control
AT_161027j	Conditioning	3	AB	0	A0.2B	Nonanal	1-Hexanol	Control
AT_161027j	Conditioning	4	AB	0	A0.2B	Nonanal	1-Hexanol	Control
AT_161027j	Conditioning	5	AB	0	A0.2B	Nonanal	1-Hexanol	Control
AT_161027j	Test	6	A	0	A0.2B	Nonanal	1-Hexanol	Control
AT_161027j	Test	7	N	1	A0.2B	Nonanal	1-Hexanol	Control
AT_161027k	Conditioning	1	A0.2B	0	A0.2B	1-Hexanol	Nonanal	Experimental
AT_161027k	Conditioning	2	A0.2B	1	A0.2B	1-Hexanol	Nonanal	Experimental
AT_161027k	Conditioning	3	A0.2B	1	A0.2B	1-Hexanol	Nonanal	Experimental
AT_161027k	Conditioning	4	A0.2B	1	A0.2B	1-Hexanol	Nonanal	Experimental
AT_161027k	Conditioning	5	A0.2B	1	A0.2B	1-Hexanol	Nonanal	Experimental
AT_161027k	Test	6	N	1	A0.2B	1-Hexanol	Nonanal	Experimental
AT_161027k	Test	7	A	1	A0.2B	1-Hexanol	Nonanal	Experimental
AT_161027l	Conditioning	1	AB	0	A0.2B	1-Hexanol	Nonanal	Control
AT_161027l	Conditioning	2	AB	1	A0.2B	1-Hexanol	Nonanal	Control
AT_161027l	Conditioning	3	AB	1	A0.2B	1-Hexanol	Nonanal	Control
AT_161027l	Conditioning	4	AB	1	A0.2B	1-Hexanol	Nonanal	Control
AT_161027l	Conditioning	5	AB	1	A0.2B	1-Hexanol	Nonanal	Control
AT_161027l	Test	6	N	0	A0.2B	1-Hexanol	Nonanal	Control
AT_161027l	Test	7	A	1	A0.2B	1-Hexanol	Nonanal	Control
AT_161027m	Conditioning	1	A0.2B	0	A0.2B	Nonanal	1-Hexanol	Experimental
AT_161027m	Conditioning	2	A0.2B	0	A0.2B	Nonanal	1-Hexanol	Experimental
AT_161027m	Conditioning	3	A0.2B	0	A0.2B	Nonanal	1-Hexanol	Experimental
AT_161027m	Conditioning	4	A0.2B	0	A0.2B	Nonanal	1-Hexanol	Experimental
AT_161027m	Conditioning	5	A0.2B	0	A0.2B	Nonanal	1-Hexanol	Experimental
AT_161027m	Test	6	N	0	A0.2B	Nonanal	1-Hexanol	Experimental
AT_161027m	Test	7	A	0	A0.2B	Nonanal	1-Hexanol	Experimental
AT_161027n	Conditioning	1	AB	0	A0.2B	Nonanal	1-Hexanol	Control
AT_161027n	Conditioning	2	AB	1	A0.2B	Nonanal	1-Hexanol	Control
AT_161027n	Conditioning	3	AB	0	A0.2B	Nonanal	1-Hexanol	Control
AT_161027n	Conditioning	4	AB	0	A0.2B	Nonanal	1-Hexanol	Control
AT_161027n	Conditioning	5	AB	0	A0.2B	Nonanal	1-Hexanol	Control
AT_161027n	Test	6	N	0	A0.2B	Nonanal	1-Hexanol	Control
AT_161027n	Test	7	A	0	A0.2B	Nonanal	1-Hexanol	Control
AT_161027o	Conditioning	1	A0.2B	1	A0.2B	1-Hexanol	Nonanal	Experimental
AT_161027o	Conditioning	2	A0.2B	1	A0.2B	1-Hexanol	Nonanal	Experimental
AT_161027o	Conditioning	3	A0.2B	1	A0.2B	1-Hexanol	Nonanal	Experimental
AT_161027o	Conditioning	4	A0.2B	1	A0.2B	1-Hexanol	Nonanal	Experimental
AT_161027o	Conditioning	5	A0.2B	1	A0.2B	1-Hexanol	Nonanal	Experimental
AT_161027o	Test	6	A	1	A0.2B	1-Hexanol	Nonanal	Experimental
AT_161027o	Test	7	N	0	A0.2B	1-Hexanol	Nonanal	Experimental
AT_161027p	Conditioning	1	AB	1	A0.2B	1-Hexanol	Nonanal	Control
AT_161027p	Conditioning	2	AB	1	A0.2B	1-Hexanol	Nonanal	Control
AT_161027p	Conditioning	3	AB	1	A0.2B	1-Hexanol	Nonanal	Control
AT_161027p	Conditioning	4	AB	1	A0.2B	1-Hexanol	Nonanal	Control
AT_161027p	Conditioning	5	AB	1	A0.2B	1-Hexanol	Nonanal	Control
AT_161027p	Test	6	A	1	A0.2B	1-Hexanol	Nonanal	Control
AT_161027p	Test	7	N	1	A0.2B	1-Hexanol	Nonanal	Control
AS_161028a	Conditioning	1	A0.2B	0	A0.2B	Nonanal	1-Hexanol	Experimental
AS_161028a	Conditioning	2	A0.2B	0	A0.2B	Nonanal	1-Hexanol	Experimental
AS_161028a	Conditioning	3	A0.2B	1	A0.2B	Nonanal	1-Hexanol	Experimental
AS_161028a	Conditioning	4	A0.2B	1	A0.2B	Nonanal	1-Hexanol	Experimental
AS_161028a	Conditioning	5	A0.2B	0	A0.2B	Nonanal	1-Hexanol	Experimental
AS_161028a	Test	6	A	0	A0.2B	Nonanal	1-Hexanol	Experimental
AS_161028a	Test	7	N	0	A0.2B	Nonanal	1-Hexanol	Experimental
AS_161028b	Conditioning	1	AB	0	A0.2B	Nonanal	1-Hexanol	Control
AS_161028b	Conditioning	2	AB	0	A0.2B	Nonanal	1-Hexanol	Control
AS_161028b	Conditioning	3	AB	1	A0.2B	Nonanal	1-Hexanol	Control
AS_161028b	Conditioning	4	AB	1	A0.2B	Nonanal	1-Hexanol	Control
AS_161028b	Conditioning	5	AB	1	A0.2B	Nonanal	1-Hexanol	Control
AS_161028b	Test	6	A	0	A0.2B	Nonanal	1-Hexanol	Control
AS_161028b	Test	7	N	0	A0.2B	Nonanal	1-Hexanol	Control
AS_161028c	Conditioning	1	A0.2B	0	A0.2B	1-Hexanol	Nonanal	Experimental
AS_161028c	Conditioning	2	A0.2B	1	A0.2B	1-Hexanol	Nonanal	Experimental
AS_161028c	Conditioning	3	A0.2B	1	A0.2B	1-Hexanol	Nonanal	Experimental
AS_161028c	Conditioning	4	A0.2B	1	A0.2B	1-Hexanol	Nonanal	Experimental
AS_161028c	Conditioning	5	A0.2B	1	A0.2B	1-Hexanol	Nonanal	Experimental
AS_161028c	Test	6	N	0	A0.2B	1-Hexanol	Nonanal	Experimental
AS_161028c	Test	7	A	0	A0.2B	1-Hexanol	Nonanal	Experimental
AS_161028d	Conditioning	1	AB	0	A0.2B	1-Hexanol	Nonanal	Control
AS_161028d	Conditioning	2	AB	1	A0.2B	1-Hexanol	Nonanal	Control
AS_161028d	Conditioning	3	AB	1	A0.2B	1-Hexanol	Nonanal	Control
AS_161028d	Conditioning	4	AB	1	A0.2B	1-Hexanol	Nonanal	Control
AS_161028d	Conditioning	5	AB	1	A0.2B	1-Hexanol	Nonanal	Control
AS_161028d	Test	6	N	0	A0.2B	1-Hexanol	Nonanal	Control
AS_161028d	Test	7	A	0	A0.2B	1-Hexanol	Nonanal	Control
AS_161028e	Conditioning	1	A0.2B	0	A0.2B	Nonanal	1-Hexanol	Experimental
AS_161028e	Conditioning	2	A0.2B	1	A0.2B	Nonanal	1-Hexanol	Experimental
AS_161028e	Conditioning	3	A0.2B	1	A0.2B	Nonanal	1-Hexanol	Experimental
AS_161028e	Conditioning	4	A0.2B	1	A0.2B	Nonanal	1-Hexanol	Experimental
AS_161028e	Conditioning	5	A0.2B	1	A0.2B	Nonanal	1-Hexanol	Experimental
AS_161028e	Test	6	N	0	A0.2B	Nonanal	1-Hexanol	Experimental
AS_161028e	Test	7	A	1	A0.2B	Nonanal	1-Hexanol	Experimental
AS_161028f	Conditioning	1	AB	0	A0.2B	Nonanal	1-Hexanol	Control
AS_161028f	Conditioning	2	AB	1	A0.2B	Nonanal	1-Hexanol	Control
AS_161028f	Conditioning	3	AB	1	A0.2B	Nonanal	1-Hexanol	Control
AS_161028f	Conditioning	4	AB	1	A0.2B	Nonanal	1-Hexanol	Control
AS_161028f	Conditioning	5	AB	1	A0.2B	Nonanal	1-Hexanol	Control
AS_161028f	Test	6	N	1	A0.2B	Nonanal	1-Hexanol	Control
AS_161028f	Test	7	A	1	A0.2B	Nonanal	1-Hexanol	Control
AS_161028g	Conditioning	1	A0.2B	0	A0.2B	1-Hexanol	Nonanal	Experimental
AS_161028g	Conditioning	2	A0.2B	1	A0.2B	1-Hexanol	Nonanal	Experimental
AS_161028g	Conditioning	3	A0.2B	1	A0.2B	1-Hexanol	Nonanal	Experimental
AS_161028g	Conditioning	4	A0.2B	1	A0.2B	1-Hexanol	Nonanal	Experimental
AS_161028g	Conditioning	5	A0.2B	1	A0.2B	1-Hexanol	Nonanal	Experimental
AS_161028g	Test	6	A	0	A0.2B	1-Hexanol	Nonanal	Experimental
AS_161028g	Test	7	N	0	A0.2B	1-Hexanol	Nonanal	Experimental
AS_161028h	Conditioning	1	AB	0	A0.2B	1-Hexanol	Nonanal	Control
AS_161028h	Conditioning	2	AB	0	A0.2B	1-Hexanol	Nonanal	Control
AS_161028h	Conditioning	3	AB	1	A0.2B	1-Hexanol	Nonanal	Control
AS_161028h	Conditioning	4	AB	1	A0.2B	1-Hexanol	Nonanal	Control
AS_161028h	Conditioning	5	AB	0	A0.2B	1-Hexanol	Nonanal	Control
AS_161028h	Test	6	A	0	A0.2B	1-Hexanol	Nonanal	Control
AS_161028h	Test	7	N	0	A0.2B	1-Hexanol	Nonanal	Control
AS_161028i	Conditioning	1	A0.2B	0	A0.2B	Nonanal	1-Hexanol	Experimental
AS_161028i	Conditioning	2	A0.2B	0	A0.2B	Nonanal	1-Hexanol	Experimental
AS_161028i	Conditioning	3	A0.2B	0	A0.2B	Nonanal	1-Hexanol	Experimental
AS_161028i	Conditioning	4	A0.2B	1	A0.2B	Nonanal	1-Hexanol	Experimental
AS_161028i	Conditioning	5	A0.2B	1	A0.2B	Nonanal	1-Hexanol	Experimental
AS_161028i	Test	6	A	0	A0.2B	Nonanal	1-Hexanol	Experimental
AS_161028i	Test	7	N	0	A0.2B	Nonanal	1-Hexanol	Experimental
AS_161028j	Conditioning	1	AB	0	A0.2B	Nonanal	1-Hexanol	Control
AS_161028j	Conditioning	2	AB	1	A0.2B	Nonanal	1-Hexanol	Control
AS_161028j	Conditioning	3	AB	1	A0.2B	Nonanal	1-Hexanol	Control
AS_161028j	Conditioning	4	AB	0	A0.2B	Nonanal	1-Hexanol	Control
AS_161028j	Conditioning	5	AB	0	A0.2B	Nonanal	1-Hexanol	Control
AS_161028j	Test	6	A	0	A0.2B	Nonanal	1-Hexanol	Control
AS_161028j	Test	7	N	0	A0.2B	Nonanal	1-Hexanol	Control
AS_161028k	Conditioning	1	A0.2B	0	A0.2B	1-Hexanol	Nonanal	Experimental
AS_161028k	Conditioning	2	A0.2B	1	A0.2B	1-Hexanol	Nonanal	Experimental
AS_161028k	Conditioning	3	A0.2B	1	A0.2B	1-Hexanol	Nonanal	Experimental
AS_161028k	Conditioning	4	A0.2B	1	A0.2B	1-Hexanol	Nonanal	Experimental
AS_161028k	Conditioning	5	A0.2B	1	A0.2B	1-Hexanol	Nonanal	Experimental
AS_161028k	Test	6	N	0	A0.2B	1-Hexanol	Nonanal	Experimental
AS_161028k	Test	7	A	1	A0.2B	1-Hexanol	Nonanal	Experimental
AS_161028l	Conditioning	1	AB	0	A0.2B	1-Hexanol	Nonanal	Control
AS_161028l	Conditioning	2	AB	1	A0.2B	1-Hexanol	Nonanal	Control
AS_161028l	Conditioning	3	AB	1	A0.2B	1-Hexanol	Nonanal	Control
AS_161028l	Conditioning	4	AB	1	A0.2B	1-Hexanol	Nonanal	Control
AS_161028l	Conditioning	5	AB	1	A0.2B	1-Hexanol	Nonanal	Control
AS_161028l	Test	6	N	0	A0.2B	1-Hexanol	Nonanal	Control
AS_161028l	Test	7	A	1	A0.2B	1-Hexanol	Nonanal	Control
AS_161028m	Conditioning	1	A0.2B	0	A0.2B	Nonanal	1-Hexanol	Experimental
AS_161028m	Conditioning	2	A0.2B	1	A0.2B	Nonanal	1-Hexanol	Experimental
AS_161028m	Conditioning	3	A0.2B	1	A0.2B	Nonanal	1-Hexanol	Experimental
AS_161028m	Conditioning	4	A0.2B	1	A0.2B	Nonanal	1-Hexanol	Experimental
AS_161028m	Conditioning	5	A0.2B	1	A0.2B	Nonanal	1-Hexanol	Experimental
AS_161028m	Test	6	N	0	A0.2B	Nonanal	1-Hexanol	Experimental
AS_161028m	Test	7	A	0	A0.2B	Nonanal	1-Hexanol	Experimental
AS_161028n	Conditioning	1	AB	0	A0.2B	Nonanal	1-Hexanol	Control
AS_161028n	Conditioning	2	AB	1	A0.2B	Nonanal	1-Hexanol	Control
AS_161028n	Conditioning	3	AB	1	A0.2B	Nonanal	1-Hexanol	Control
AS_161028n	Conditioning	4	AB	1	A0.2B	Nonanal	1-Hexanol	Control
AS_161028n	Conditioning	5	AB	1	A0.2B	Nonanal	1-Hexanol	Control
AS_161028n	Test	6	N	0	A0.2B	Nonanal	1-Hexanol	Control
AS_161028n	Test	7	A	0	A0.2B	Nonanal	1-Hexanol	Control
AS_161028o	Conditioning	1	A0.2B	0	A0.2B	1-Hexanol	Nonanal	Experimental
AS_161028o	Conditioning	2	A0.2B	1	A0.2B	1-Hexanol	Nonanal	Experimental
AS_161028o	Conditioning	3	A0.2B	1	A0.2B	1-Hexanol	Nonanal	Experimental
AS_161028o	Conditioning	4	A0.2B	1	A0.2B	1-Hexanol	Nonanal	Experimental
AS_161028o	Conditioning	5	A0.2B	1	A0.2B	1-Hexanol	Nonanal	Experimental
AS_161028o	Test	6	A	1	A0.2B	1-Hexanol	Nonanal	Experimental
AS_161028o	Test	7	N	0	A0.2B	1-Hexanol	Nonanal	Experimental
AS_161028p	Conditioning	1	AB	0	A0.2B	1-Hexanol	Nonanal	Control
AS_161028p	Conditioning	2	AB	1	A0.2B	1-Hexanol	Nonanal	Control
AS_161028p	Conditioning	3	AB	1	A0.2B	1-Hexanol	Nonanal	Control
AS_161028p	Conditioning	4	AB	1	A0.2B	1-Hexanol	Nonanal	Control
AS_161028p	Conditioning	5	AB	1	A0.2B	1-Hexanol	Nonanal	Control
AS_161028p	Test	6	A	0	A0.2B	1-Hexanol	Nonanal	Control
AS_161028p	Test	7	N	0	A0.2B	1-Hexanol	Nonanal	Control
AT_161028a	Conditioning	1	A0.2B	0	A0.2B	Nonanal	1-Hexanol	Experimental
AT_161028a	Conditioning	2	A0.2B	1	A0.2B	Nonanal	1-Hexanol	Experimental
AT_161028a	Conditioning	3	A0.2B	1	A0.2B	Nonanal	1-Hexanol	Experimental
AT_161028a	Conditioning	4	A0.2B	1	A0.2B	Nonanal	1-Hexanol	Experimental
AT_161028a	Conditioning	5	A0.2B	1	A0.2B	Nonanal	1-Hexanol	Experimental
AT_161028a	Test	6	A	1	A0.2B	Nonanal	1-Hexanol	Experimental
AT_161028a	Test	7	N	0	A0.2B	Nonanal	1-Hexanol	Experimental
AT_161028b	Conditioning	1	AB	0	A0.2B	Nonanal	1-Hexanol	Control
AT_161028b	Conditioning	2	AB	0	A0.2B	Nonanal	1-Hexanol	Control
AT_161028b	Conditioning	3	AB	1	A0.2B	Nonanal	1-Hexanol	Control
AT_161028b	Conditioning	4	AB	1	A0.2B	Nonanal	1-Hexanol	Control
AT_161028b	Conditioning	5	AB	1	A0.2B	Nonanal	1-Hexanol	Control
AT_161028b	Test	6	A	0	A0.2B	Nonanal	1-Hexanol	Control
AT_161028b	Test	7	N	1	A0.2B	Nonanal	1-Hexanol	Control
AT_161028c	Conditioning	1	A0.2B	0	A0.2B	1-Hexanol	Nonanal	Experimental
AT_161028c	Conditioning	2	A0.2B	1	A0.2B	1-Hexanol	Nonanal	Experimental
AT_161028c	Conditioning	3	A0.2B	1	A0.2B	1-Hexanol	Nonanal	Experimental
AT_161028c	Conditioning	4	A0.2B	1	A0.2B	1-Hexanol	Nonanal	Experimental
AT_161028c	Conditioning	5	A0.2B	1	A0.2B	1-Hexanol	Nonanal	Experimental
AT_161028c	Test	6	N	0	A0.2B	1-Hexanol	Nonanal	Experimental
AT_161028c	Test	7	A	1	A0.2B	1-Hexanol	Nonanal	Experimental
AT_161028d	Conditioning	1	AB	1	A0.2B	1-Hexanol	Nonanal	Control
AT_161028d	Conditioning	2	AB	0	A0.2B	1-Hexanol	Nonanal	Control
AT_161028d	Conditioning	3	AB	0	A0.2B	1-Hexanol	Nonanal	Control
AT_161028d	Conditioning	4	AB	0	A0.2B	1-Hexanol	Nonanal	Control
AT_161028d	Conditioning	5	AB	0	A0.2B	1-Hexanol	Nonanal	Control
AT_161028d	Test	6	N	0	A0.2B	1-Hexanol	Nonanal	Control
AT_161028d	Test	7	A	1	A0.2B	1-Hexanol	Nonanal	Control
AT_161028e	Conditioning	1	A0.2B	0	A0.2B	Nonanal	1-Hexanol	Experimental
AT_161028e	Conditioning	2	A0.2B	0	A0.2B	Nonanal	1-Hexanol	Experimental
AT_161028e	Conditioning	3	A0.2B	0	A0.2B	Nonanal	1-Hexanol	Experimental
AT_161028e	Conditioning	4	A0.2B	0	A0.2B	Nonanal	1-Hexanol	Experimental
AT_161028e	Conditioning	5	A0.2B	0	A0.2B	Nonanal	1-Hexanol	Experimental
AT_161028e	Test	6	N	0	A0.2B	Nonanal	1-Hexanol	Experimental
AT_161028e	Test	7	A	0	A0.2B	Nonanal	1-Hexanol	Experimental
AT_161028f	Conditioning	1	AB	0	A0.2B	Nonanal	1-Hexanol	Control
AT_161028f	Conditioning	2	AB	1	A0.2B	Nonanal	1-Hexanol	Control
AT_161028f	Conditioning	3	AB	1	A0.2B	Nonanal	1-Hexanol	Control
AT_161028f	Conditioning	4	AB	1	A0.2B	Nonanal	1-Hexanol	Control
AT_161028f	Conditioning	5	AB	1	A0.2B	Nonanal	1-Hexanol	Control
AT_161028f	Test	6	N	0	A0.2B	Nonanal	1-Hexanol	Control
AT_161028f	Test	7	A	1	A0.2B	Nonanal	1-Hexanol	Control
AT_161028g	Conditioning	1	A0.2B	0	A0.2B	1-Hexanol	Nonanal	Experimental
AT_161028g	Conditioning	2	A0.2B	1	A0.2B	1-Hexanol	Nonanal	Experimental
AT_161028g	Conditioning	3	A0.2B	1	A0.2B	1-Hexanol	Nonanal	Experimental
AT_161028g	Conditioning	4	A0.2B	1	A0.2B	1-Hexanol	Nonanal	Experimental
AT_161028g	Conditioning	5	A0.2B	1	A0.2B	1-Hexanol	Nonanal	Experimental
AT_161028g	Test	6	A	1	A0.2B	1-Hexanol	Nonanal	Experimental
AT_161028g	Test	7	N	0	A0.2B	1-Hexanol	Nonanal	Experimental
AT_161028h	Conditioning	1	AB	0	A0.2B	1-Hexanol	Nonanal	Control
AT_161028h	Conditioning	2	AB	1	A0.2B	1-Hexanol	Nonanal	Control
AT_161028h	Conditioning	3	AB	1	A0.2B	1-Hexanol	Nonanal	Control
AT_161028h	Conditioning	4	AB	1	A0.2B	1-Hexanol	Nonanal	Control
AT_161028h	Conditioning	5	AB	1	A0.2B	1-Hexanol	Nonanal	Control
AT_161028h	Test	6	A	1	A0.2B	1-Hexanol	Nonanal	Control
AT_161028h	Test	7	N	0	A0.2B	1-Hexanol	Nonanal	Control
AT_161028i	Conditioning	1	A0.2B	0	A0.2B	Nonanal	1-Hexanol	Experimental
AT_161028i	Conditioning	2	A0.2B	0	A0.2B	Nonanal	1-Hexanol	Experimental
AT_161028i	Conditioning	3	A0.2B	1	A0.2B	Nonanal	1-Hexanol	Experimental
AT_161028i	Conditioning	4	A0.2B	1	A0.2B	Nonanal	1-Hexanol	Experimental
AT_161028i	Conditioning	5	A0.2B	1	A0.2B	Nonanal	1-Hexanol	Experimental
AT_161028i	Test	6	A	1	A0.2B	Nonanal	1-Hexanol	Experimental
AT_161028i	Test	7	N	1	A0.2B	Nonanal	1-Hexanol	Experimental
AT_161028j	Conditioning	1	AB	1	A0.2B	Nonanal	1-Hexanol	Control
AT_161028j	Conditioning	2	AB	0	A0.2B	Nonanal	1-Hexanol	Control
AT_161028j	Conditioning	3	AB	0	A0.2B	Nonanal	1-Hexanol	Control
AT_161028j	Conditioning	4	AB	0	A0.2B	Nonanal	1-Hexanol	Control
AT_161028j	Conditioning	5	AB	0	A0.2B	Nonanal	1-Hexanol	Control
AT_161028j	Test	6	A	0	A0.2B	Nonanal	1-Hexanol	Control
AT_161028j	Test	7	N	1	A0.2B	Nonanal	1-Hexanol	Control
AT_161028k	Conditioning	1	A0.2B	0	A0.2B	1-Hexanol	Nonanal	Experimental
AT_161028k	Conditioning	2	A0.2B	0	A0.2B	1-Hexanol	Nonanal	Experimental
AT_161028k	Conditioning	3	A0.2B	1	A0.2B	1-Hexanol	Nonanal	Experimental
AT_161028k	Conditioning	4	A0.2B	1	A0.2B	1-Hexanol	Nonanal	Experimental
AT_161028k	Conditioning	5	A0.2B	1	A0.2B	1-Hexanol	Nonanal	Experimental
AT_161028k	Test	6	N	0	A0.2B	1-Hexanol	Nonanal	Experimental
AT_161028k	Test	7	A	1	A0.2B	1-Hexanol	Nonanal	Experimental
AT_161028l	Conditioning	1	AB	0	A0.2B	1-Hexanol	Nonanal	Control
AT_161028l	Conditioning	2	AB	1	A0.2B	1-Hexanol	Nonanal	Control
AT_161028l	Conditioning	3	AB	0	A0.2B	1-Hexanol	Nonanal	Control
AT_161028l	Conditioning	4	AB	1	A0.2B	1-Hexanol	Nonanal	Control
AT_161028l	Conditioning	5	AB	1	A0.2B	1-Hexanol	Nonanal	Control
AT_161028l	Test	6	N	1	A0.2B	1-Hexanol	Nonanal	Control
AT_161028l	Test	7	A	0	A0.2B	1-Hexanol	Nonanal	Control
AT_161028m	Conditioning	1	A0.2B	0	A0.2B	Nonanal	1-Hexanol	Experimental
AT_161028m	Conditioning	2	A0.2B	1	A0.2B	Nonanal	1-Hexanol	Experimental
AT_161028m	Conditioning	3	A0.2B	1	A0.2B	Nonanal	1-Hexanol	Experimental
AT_161028m	Conditioning	4	A0.2B	1	A0.2B	Nonanal	1-Hexanol	Experimental
AT_161028m	Conditioning	5	A0.2B	1	A0.2B	Nonanal	1-Hexanol	Experimental
AT_161028m	Test	6	N	1	A0.2B	Nonanal	1-Hexanol	Experimental
AT_161028m	Test	7	A	0	A0.2B	Nonanal	1-Hexanol	Experimental
AT_161028n	Conditioning	1	AB	0	A0.2B	Nonanal	1-Hexanol	Control
AT_161028n	Conditioning	2	AB	1	A0.2B	Nonanal	1-Hexanol	Control
AT_161028n	Conditioning	3	AB	1	A0.2B	Nonanal	1-Hexanol	Control
AT_161028n	Conditioning	4	AB	1	A0.2B	Nonanal	1-Hexanol	Control
AT_161028n	Conditioning	5	AB	1	A0.2B	Nonanal	1-Hexanol	Control
AT_161028n	Test	6	N	0	A0.2B	Nonanal	1-Hexanol	Control
AT_161028n	Test	7	A	0	A0.2B	Nonanal	1-Hexanol	Control
AT_161028o	Conditioning	1	A0.2B	0	A0.2B	1-Hexanol	Nonanal	Experimental
AT_161028o	Conditioning	2	A0.2B	1	A0.2B	1-Hexanol	Nonanal	Experimental
AT_161028o	Conditioning	3	A0.2B	1	A0.2B	1-Hexanol	Nonanal	Experimental
AT_161028o	Conditioning	4	A0.2B	1	A0.2B	1-Hexanol	Nonanal	Experimental
AT_161028o	Conditioning	5	A0.2B	1	A0.2B	1-Hexanol	Nonanal	Experimental
AT_161028o	Test	6	A	0	A0.2B	1-Hexanol	Nonanal	Experimental
AT_161028o	Test	7	N	1	A0.2B	1-Hexanol	Nonanal	Experimental
AT_161028p	Conditioning	1	AB	0	A0.2B	1-Hexanol	Nonanal	Control
AT_161028p	Conditioning	2	AB	1	A0.2B	1-Hexanol	Nonanal	Control
AT_161028p	Conditioning	3	AB	1	A0.2B	1-Hexanol	Nonanal	Control
AT_161028p	Conditioning	4	AB	1	A0.2B	1-Hexanol	Nonanal	Control
AT_161028p	Conditioning	5	AB	1	A0.2B	1-Hexanol	Nonanal	Control
AT_161028p	Test	6	A	1	A0.2B	1-Hexanol	Nonanal	Control
AT_161028p	Test	7	N	0	A0.2B	1-Hexanol	Nonanal	Control
AS_161103a	Conditioning	1	A0.2B	0	A0.2B	Nonanal	1-Hexanol	Experimental
AS_161103a	Conditioning	2	A0.2B	1	A0.2B	Nonanal	1-Hexanol	Experimental
AS_161103a	Conditioning	3	A0.2B	0	A0.2B	Nonanal	1-Hexanol	Experimental
AS_161103a	Conditioning	4	A0.2B	1	A0.2B	Nonanal	1-Hexanol	Experimental
AS_161103a	Conditioning	5	A0.2B	1	A0.2B	Nonanal	1-Hexanol	Experimental
AS_161103a	Test	6	A	0	A0.2B	Nonanal	1-Hexanol	Experimental
AS_161103a	Test	7	N	1	A0.2B	Nonanal	1-Hexanol	Experimental
AS_161103b	Conditioning	1	AB	0	A0.2B	Nonanal	1-Hexanol	Control
AS_161103b	Conditioning	2	AB	1	A0.2B	Nonanal	1-Hexanol	Control
AS_161103b	Conditioning	3	AB	1	A0.2B	Nonanal	1-Hexanol	Control
AS_161103b	Conditioning	4	AB	0	A0.2B	Nonanal	1-Hexanol	Control
AS_161103b	Conditioning	5	AB	1	A0.2B	Nonanal	1-Hexanol	Control
AS_161103b	Test	6	A	0	A0.2B	Nonanal	1-Hexanol	Control
AS_161103b	Test	7	N	0	A0.2B	Nonanal	1-Hexanol	Control
AS_161103c	Conditioning	1	A0.2B	0	A0.2B	1-Hexanol	Nonanal	Experimental
AS_161103c	Conditioning	2	A0.2B	1	A0.2B	1-Hexanol	Nonanal	Experimental
AS_161103c	Conditioning	3	A0.2B	1	A0.2B	1-Hexanol	Nonanal	Experimental
AS_161103c	Conditioning	4	A0.2B	1	A0.2B	1-Hexanol	Nonanal	Experimental
AS_161103c	Conditioning	5	A0.2B	1	A0.2B	1-Hexanol	Nonanal	Experimental
AS_161103c	Test	6	N	0	A0.2B	1-Hexanol	Nonanal	Experimental
AS_161103c	Test	7	A	1	A0.2B	1-Hexanol	Nonanal	Experimental
AS_161103d	Conditioning	1	AB	0	A0.2B	1-Hexanol	Nonanal	Control
AS_161103d	Conditioning	2	AB	1	A0.2B	1-Hexanol	Nonanal	Control
AS_161103d	Conditioning	3	AB	1	A0.2B	1-Hexanol	Nonanal	Control
AS_161103d	Conditioning	4	AB	1	A0.2B	1-Hexanol	Nonanal	Control
AS_161103d	Conditioning	5	AB	1	A0.2B	1-Hexanol	Nonanal	Control
AS_161103d	Test	6	N	0	A0.2B	1-Hexanol	Nonanal	Control
AS_161103d	Test	7	A	0	A0.2B	1-Hexanol	Nonanal	Control
AS_161103e	Conditioning	1	A0.2B	0	A0.2B	Nonanal	1-Hexanol	Experimental
AS_161103e	Conditioning	2	A0.2B	0	A0.2B	Nonanal	1-Hexanol	Experimental
AS_161103e	Conditioning	3	A0.2B	0	A0.2B	Nonanal	1-Hexanol	Experimental
AS_161103e	Conditioning	4	A0.2B	1	A0.2B	Nonanal	1-Hexanol	Experimental
AS_161103e	Conditioning	5	A0.2B	0	A0.2B	Nonanal	1-Hexanol	Experimental
AS_161103e	Test	6	N	0	A0.2B	Nonanal	1-Hexanol	Experimental
AS_161103e	Test	7	A	0	A0.2B	Nonanal	1-Hexanol	Experimental
AS_161103f	Conditioning	1	AB	1	A0.2B	Nonanal	1-Hexanol	Control
AS_161103f	Conditioning	2	AB	1	A0.2B	Nonanal	1-Hexanol	Control
AS_161103f	Conditioning	3	AB	1	A0.2B	Nonanal	1-Hexanol	Control
AS_161103f	Conditioning	4	AB	1	A0.2B	Nonanal	1-Hexanol	Control
AS_161103f	Conditioning	5	AB	1	A0.2B	Nonanal	1-Hexanol	Control
AS_161103f	Test	6	N	1	A0.2B	Nonanal	1-Hexanol	Control
AS_161103f	Test	7	A	0	A0.2B	Nonanal	1-Hexanol	Control
AS_161103g	Conditioning	1	A0.2B	0	A0.2B	1-Hexanol	Nonanal	Experimental
AS_161103g	Conditioning	2	A0.2B	1	A0.2B	1-Hexanol	Nonanal	Experimental
AS_161103g	Conditioning	3	A0.2B	1	A0.2B	1-Hexanol	Nonanal	Experimental
AS_161103g	Conditioning	4	A0.2B	1	A0.2B	1-Hexanol	Nonanal	Experimental
AS_161103g	Conditioning	5	A0.2B	1	A0.2B	1-Hexanol	Nonanal	Experimental
AS_161103g	Test	6	A	1	A0.2B	1-Hexanol	Nonanal	Experimental
AS_161103g	Test	7	N	0	A0.2B	1-Hexanol	Nonanal	Experimental
AS_161103i	Conditioning	1	A0.2B	0	A0.2B	Nonanal	1-Hexanol	Experimental
AS_161103i	Conditioning	2	A0.2B	1	A0.2B	Nonanal	1-Hexanol	Experimental
AS_161103i	Conditioning	3	A0.2B	1	A0.2B	Nonanal	1-Hexanol	Experimental
AS_161103i	Conditioning	4	A0.2B	1	A0.2B	Nonanal	1-Hexanol	Experimental
AS_161103i	Conditioning	5	A0.2B	1	A0.2B	Nonanal	1-Hexanol	Experimental
AS_161103i	Test	6	A	0	A0.2B	Nonanal	1-Hexanol	Experimental
AS_161103i	Test	7	N	0	A0.2B	Nonanal	1-Hexanol	Experimental
AS_161103j	Conditioning	1	AB	0	A0.2B	Nonanal	1-Hexanol	Control
AS_161103j	Conditioning	2	AB	1	A0.2B	Nonanal	1-Hexanol	Control
AS_161103j	Conditioning	3	AB	1	A0.2B	Nonanal	1-Hexanol	Control
AS_161103j	Conditioning	4	AB	1	A0.2B	Nonanal	1-Hexanol	Control
AS_161103j	Conditioning	5	AB	1	A0.2B	Nonanal	1-Hexanol	Control
AS_161103j	Test	6	A	0	A0.2B	Nonanal	1-Hexanol	Control
AS_161103j	Test	7	N	0	A0.2B	Nonanal	1-Hexanol	Control
AS_161103k	Conditioning	1	A0.2B	0	A0.2B	1-Hexanol	Nonanal	Experimental
AS_161103k	Conditioning	2	A0.2B	1	A0.2B	1-Hexanol	Nonanal	Experimental
AS_161103k	Conditioning	3	A0.2B	1	A0.2B	1-Hexanol	Nonanal	Experimental
AS_161103k	Conditioning	4	A0.2B	0	A0.2B	1-Hexanol	Nonanal	Experimental
AS_161103k	Conditioning	5	A0.2B	0	A0.2B	1-Hexanol	Nonanal	Experimental
AS_161103k	Test	6	N	0	A0.2B	1-Hexanol	Nonanal	Experimental
AS_161103k	Test	7	A	0	A0.2B	1-Hexanol	Nonanal	Experimental
AS_161103l	Conditioning	1	AB	0	A0.2B	1-Hexanol	Nonanal	Control
AS_161103l	Conditioning	2	AB	0	A0.2B	1-Hexanol	Nonanal	Control
AS_161103l	Conditioning	3	AB	1	A0.2B	1-Hexanol	Nonanal	Control
AS_161103l	Conditioning	4	AB	0	A0.2B	1-Hexanol	Nonanal	Control
AS_161103l	Conditioning	5	AB	0	A0.2B	1-Hexanol	Nonanal	Control
AS_161103l	Test	6	N	0	A0.2B	1-Hexanol	Nonanal	Control
AS_161103l	Test	7	A	0	A0.2B	1-Hexanol	Nonanal	Control
AS_161103m	Conditioning	1	A0.2B	0	A0.2B	Nonanal	1-Hexanol	Experimental
AS_161103m	Conditioning	2	A0.2B	1	A0.2B	Nonanal	1-Hexanol	Experimental
AS_161103m	Conditioning	3	A0.2B	1	A0.2B	Nonanal	1-Hexanol	Experimental
AS_161103m	Conditioning	4	A0.2B	1	A0.2B	Nonanal	1-Hexanol	Experimental
AS_161103m	Conditioning	5	A0.2B	1	A0.2B	Nonanal	1-Hexanol	Experimental
AS_161103m	Test	6	N	1	A0.2B	Nonanal	1-Hexanol	Experimental
AS_161103m	Test	7	A	0	A0.2B	Nonanal	1-Hexanol	Experimental
AS_161103n	Conditioning	1	AB	0	A0.2B	Nonanal	1-Hexanol	Control
AS_161103n	Conditioning	2	AB	1	A0.2B	Nonanal	1-Hexanol	Control
AS_161103n	Conditioning	3	AB	1	A0.2B	Nonanal	1-Hexanol	Control
AS_161103n	Conditioning	4	AB	1	A0.2B	Nonanal	1-Hexanol	Control
AS_161103n	Conditioning	5	AB	1	A0.2B	Nonanal	1-Hexanol	Control
AS_161103n	Test	6	N	1	A0.2B	Nonanal	1-Hexanol	Control
AS_161103n	Test	7	A	0	A0.2B	Nonanal	1-Hexanol	Control
AT_160824a	Conditioning	1	B1A	0	B1A	Nonanal	1-Hexanol	Experimental
AT_160824a	Conditioning	2	B1A	0	B1A	Nonanal	1-Hexanol	Experimental
AT_160824a	Conditioning	3	B1A	1	B1A	Nonanal	1-Hexanol	Experimental
AT_160824a	Conditioning	4	B1A	1	B1A	Nonanal	1-Hexanol	Experimental
AT_160824a	Conditioning	5	B1A	1	B1A	Nonanal	1-Hexanol	Experimental
AT_160824a	Test	6	A	0	B1A	Nonanal	1-Hexanol	Experimental
AT_160824a	Test	7	N	0	B1A	Nonanal	1-Hexanol	Experimental
AT_160824b	Conditioning	1	AB	0	B1A	Nonanal	1-Hexanol	Control
AT_160824b	Conditioning	2	AB	0	B1A	Nonanal	1-Hexanol	Control
AT_160824b	Conditioning	3	AB	0	B1A	Nonanal	1-Hexanol	Control
AT_160824b	Conditioning	4	AB	1	B1A	Nonanal	1-Hexanol	Control
AT_160824b	Conditioning	5	AB	1	B1A	Nonanal	1-Hexanol	Control
AT_160824b	Test	6	A	0	B1A	Nonanal	1-Hexanol	Control
AT_160824b	Test	7	N	0	B1A	Nonanal	1-Hexanol	Control
AT_160824c	Conditioning	1	B1A	0	B1A	1-Hexanol	Nonanal	Experimental
AT_160824c	Conditioning	2	B1A	0	B1A	1-Hexanol	Nonanal	Experimental
AT_160824c	Conditioning	3	B1A	1	B1A	1-Hexanol	Nonanal	Experimental
AT_160824c	Conditioning	4	B1A	1	B1A	1-Hexanol	Nonanal	Experimental
AT_160824c	Conditioning	5	B1A	0	B1A	1-Hexanol	Nonanal	Experimental
AT_160824c	Test	6	N	0	B1A	1-Hexanol	Nonanal	Experimental
AT_160824c	Test	7	A	1	B1A	1-Hexanol	Nonanal	Experimental
AT_160824d	Conditioning	1	AB	0	B1A	1-Hexanol	Nonanal	Control
AT_160824d	Conditioning	2	AB	0	B1A	1-Hexanol	Nonanal	Control
AT_160824d	Conditioning	3	AB	1	B1A	1-Hexanol	Nonanal	Control
AT_160824d	Conditioning	4	AB	0	B1A	1-Hexanol	Nonanal	Control
AT_160824d	Conditioning	5	AB	1	B1A	1-Hexanol	Nonanal	Control
AT_160824d	Test	6	N	0	B1A	1-Hexanol	Nonanal	Control
AT_160824d	Test	7	A	1	B1A	1-Hexanol	Nonanal	Control
AT_160824e	Conditioning	1	B1A	0	B1A	Nonanal	1-Hexanol	Experimental
AT_160824e	Conditioning	2	B1A	0	B1A	Nonanal	1-Hexanol	Experimental
AT_160824e	Conditioning	3	B1A	0	B1A	Nonanal	1-Hexanol	Experimental
AT_160824e	Conditioning	4	B1A	1	B1A	Nonanal	1-Hexanol	Experimental
AT_160824e	Conditioning	5	B1A	1	B1A	Nonanal	1-Hexanol	Experimental
AT_160824e	Test	6	N	0	B1A	Nonanal	1-Hexanol	Experimental
AT_160824e	Test	7	A	1	B1A	Nonanal	1-Hexanol	Experimental
AT_160824f	Conditioning	1	AB	0	B1A	Nonanal	1-Hexanol	Control
AT_160824f	Conditioning	2	AB	0	B1A	Nonanal	1-Hexanol	Control
AT_160824f	Conditioning	3	AB	0	B1A	Nonanal	1-Hexanol	Control
AT_160824f	Conditioning	4	AB	1	B1A	Nonanal	1-Hexanol	Control
AT_160824f	Conditioning	5	AB	1	B1A	Nonanal	1-Hexanol	Control
AT_160824f	Test	6	N	1	B1A	Nonanal	1-Hexanol	Control
AT_160824f	Test	7	A	1	B1A	Nonanal	1-Hexanol	Control
AT_160824g	Conditioning	1	B1A	0	B1A	1-Hexanol	Nonanal	Experimental
AT_160824g	Conditioning	2	B1A	0	B1A	1-Hexanol	Nonanal	Experimental
AT_160824g	Conditioning	3	B1A	1	B1A	1-Hexanol	Nonanal	Experimental
AT_160824g	Conditioning	4	B1A	1	B1A	1-Hexanol	Nonanal	Experimental
AT_160824g	Conditioning	5	B1A	1	B1A	1-Hexanol	Nonanal	Experimental
AT_160824g	Test	6	A	1	B1A	1-Hexanol	Nonanal	Experimental
AT_160824g	Test	7	N	0	B1A	1-Hexanol	Nonanal	Experimental
AT_160824h	Conditioning	1	AB	0	B1A	1-Hexanol	Nonanal	Control
AT_160824h	Conditioning	2	AB	0	B1A	1-Hexanol	Nonanal	Control
AT_160824h	Conditioning	3	AB	1	B1A	1-Hexanol	Nonanal	Control
AT_160824h	Conditioning	4	AB	1	B1A	1-Hexanol	Nonanal	Control
AT_160824h	Conditioning	5	AB	1	B1A	1-Hexanol	Nonanal	Control
AT_160824h	Test	6	A	1	B1A	1-Hexanol	Nonanal	Control
AT_160824h	Test	7	N	0	B1A	1-Hexanol	Nonanal	Control
AT_160824i	Conditioning	1	B1A	0	B1A	Nonanal	1-Hexanol	Experimental
AT_160824i	Conditioning	2	B1A	1	B1A	Nonanal	1-Hexanol	Experimental
AT_160824i	Conditioning	3	B1A	1	B1A	Nonanal	1-Hexanol	Experimental
AT_160824i	Conditioning	4	B1A	1	B1A	Nonanal	1-Hexanol	Experimental
AT_160824i	Conditioning	5	B1A	0	B1A	Nonanal	1-Hexanol	Experimental
AT_160824i	Test	6	A	1	B1A	Nonanal	1-Hexanol	Experimental
AT_160824i	Test	7	N	0	B1A	Nonanal	1-Hexanol	Experimental
AT_160824j	Conditioning	1	AB	0	B1A	Nonanal	1-Hexanol	Control
AT_160824j	Conditioning	2	AB	0	B1A	Nonanal	1-Hexanol	Control
AT_160824j	Conditioning	3	AB	1	B1A	Nonanal	1-Hexanol	Control
AT_160824j	Conditioning	4	AB	1	B1A	Nonanal	1-Hexanol	Control
AT_160824j	Conditioning	5	AB	1	B1A	Nonanal	1-Hexanol	Control
AT_160824j	Test	6	A	1	B1A	Nonanal	1-Hexanol	Control
AT_160824j	Test	7	N	1	B1A	Nonanal	1-Hexanol	Control
AT_160824k	Conditioning	1	B1A	0	B1A	1-Hexanol	Nonanal	Experimental
AT_160824k	Conditioning	2	B1A	0	B1A	1-Hexanol	Nonanal	Experimental
AT_160824k	Conditioning	3	B1A	0	B1A	1-Hexanol	Nonanal	Experimental
AT_160824k	Conditioning	4	B1A	1	B1A	1-Hexanol	Nonanal	Experimental
AT_160824k	Conditioning	5	B1A	1	B1A	1-Hexanol	Nonanal	Experimental
AT_160824k	Test	6	N	0	B1A	1-Hexanol	Nonanal	Experimental
AT_160824k	Test	7	A	1	B1A	1-Hexanol	Nonanal	Experimental
AT_160824l	Conditioning	1	AB	0	B1A	1-Hexanol	Nonanal	Control
AT_160824l	Conditioning	2	AB	1	B1A	1-Hexanol	Nonanal	Control
AT_160824l	Conditioning	3	AB	1	B1A	1-Hexanol	Nonanal	Control
AT_160824l	Conditioning	4	AB	1	B1A	1-Hexanol	Nonanal	Control
AT_160824l	Conditioning	5	AB	1	B1A	1-Hexanol	Nonanal	Control
AT_160824l	Test	6	N	0	B1A	1-Hexanol	Nonanal	Control
AT_160824l	Test	7	A	1	B1A	1-Hexanol	Nonanal	Control
AT_160824m	Conditioning	1	B1A	0	B1A	Nonanal	1-Hexanol	Experimental
AT_160824m	Conditioning	2	B1A	1	B1A	Nonanal	1-Hexanol	Experimental
AT_160824m	Conditioning	3	B1A	1	B1A	Nonanal	1-Hexanol	Experimental
AT_160824m	Conditioning	4	B1A	1	B1A	Nonanal	1-Hexanol	Experimental
AT_160824m	Conditioning	5	B1A	1	B1A	Nonanal	1-Hexanol	Experimental
AT_160824m	Test	6	N	0	B1A	Nonanal	1-Hexanol	Experimental
AT_160824m	Test	7	A	1	B1A	Nonanal	1-Hexanol	Experimental
AT_160824o	Conditioning	1	B1A	0	B1A	1-Hexanol	Nonanal	Experimental
AT_160824o	Conditioning	2	B1A	0	B1A	1-Hexanol	Nonanal	Experimental
AT_160824o	Conditioning	3	B1A	0	B1A	1-Hexanol	Nonanal	Experimental
AT_160824o	Conditioning	4	B1A	1	B1A	1-Hexanol	Nonanal	Experimental
AT_160824o	Conditioning	5	B1A	1	B1A	1-Hexanol	Nonanal	Experimental
AT_160824o	Test	6	A	0	B1A	1-Hexanol	Nonanal	Experimental
AT_160824o	Test	7	N	0	B1A	1-Hexanol	Nonanal	Experimental
AT_160824p	Conditioning	1	AB	0	B1A	1-Hexanol	Nonanal	Control
AT_160824p	Conditioning	2	AB	1	B1A	1-Hexanol	Nonanal	Control
AT_160824p	Conditioning	3	AB	1	B1A	1-Hexanol	Nonanal	Control
AT_160824p	Conditioning	4	AB	1	B1A	1-Hexanol	Nonanal	Control
AT_160824p	Conditioning	5	AB	1	B1A	1-Hexanol	Nonanal	Control
AT_160824p	Test	6	A	1	B1A	1-Hexanol	Nonanal	Control
AT_160824p	Test	7	N	0	B1A	1-Hexanol	Nonanal	Control
AS_160825a	Conditioning	1	B1A	0	B1A	Nonanal	1-Hexanol	Experimental
AS_160825a	Conditioning	2	B1A	0	B1A	Nonanal	1-Hexanol	Experimental
AS_160825a	Conditioning	3	B1A	0	B1A	Nonanal	1-Hexanol	Experimental
AS_160825a	Conditioning	4	B1A	0	B1A	Nonanal	1-Hexanol	Experimental
AS_160825a	Conditioning	5	B1A	1	B1A	Nonanal	1-Hexanol	Experimental
AS_160825a	Test	6	A	0	B1A	Nonanal	1-Hexanol	Experimental
AS_160825a	Test	7	N	0	B1A	Nonanal	1-Hexanol	Experimental
AS_160825b	Conditioning	1	AB	0	B1A	Nonanal	1-Hexanol	Control
AS_160825b	Conditioning	2	AB	1	B1A	Nonanal	1-Hexanol	Control
AS_160825b	Conditioning	3	AB	1	B1A	Nonanal	1-Hexanol	Control
AS_160825b	Conditioning	4	AB	0	B1A	Nonanal	1-Hexanol	Control
AS_160825b	Conditioning	5	AB	1	B1A	Nonanal	1-Hexanol	Control
AS_160825b	Test	6	A	0	B1A	Nonanal	1-Hexanol	Control
AS_160825b	Test	7	N	0	B1A	Nonanal	1-Hexanol	Control
AS_160825c	Conditioning	1	B1A	0	B1A	1-Hexanol	Nonanal	Experimental
AS_160825c	Conditioning	2	B1A	0	B1A	1-Hexanol	Nonanal	Experimental
AS_160825c	Conditioning	3	B1A	0	B1A	1-Hexanol	Nonanal	Experimental
AS_160825c	Conditioning	4	B1A	0	B1A	1-Hexanol	Nonanal	Experimental
AS_160825c	Conditioning	5	B1A	0	B1A	1-Hexanol	Nonanal	Experimental
AS_160825c	Test	6	N	0	B1A	1-Hexanol	Nonanal	Experimental
AS_160825c	Test	7	A	0	B1A	1-Hexanol	Nonanal	Experimental
AS_160825d	Conditioning	1	AB	0	B1A	1-Hexanol	Nonanal	Control
AS_160825d	Conditioning	2	AB	0	B1A	1-Hexanol	Nonanal	Control
AS_160825d	Conditioning	3	AB	1	B1A	1-Hexanol	Nonanal	Control
AS_160825d	Conditioning	4	AB	1	B1A	1-Hexanol	Nonanal	Control
AS_160825d	Conditioning	5	AB	0	B1A	1-Hexanol	Nonanal	Control
AS_160825d	Test	6	N	0	B1A	1-Hexanol	Nonanal	Control
AS_160825d	Test	7	A	0	B1A	1-Hexanol	Nonanal	Control
AS_160825e	Conditioning	1	B1A	0	B1A	Nonanal	1-Hexanol	Experimental
AS_160825e	Conditioning	2	B1A	1	B1A	Nonanal	1-Hexanol	Experimental
AS_160825e	Conditioning	3	B1A	1	B1A	Nonanal	1-Hexanol	Experimental
AS_160825e	Conditioning	4	B1A	1	B1A	Nonanal	1-Hexanol	Experimental
AS_160825e	Conditioning	5	B1A	1	B1A	Nonanal	1-Hexanol	Experimental
AS_160825e	Test	6	N	0	B1A	Nonanal	1-Hexanol	Experimental
AS_160825e	Test	7	A	1	B1A	Nonanal	1-Hexanol	Experimental
AS_160825f	Conditioning	1	AB	0	B1A	Nonanal	1-Hexanol	Control
AS_160825f	Conditioning	2	AB	1	B1A	Nonanal	1-Hexanol	Control
AS_160825f	Conditioning	3	AB	1	B1A	Nonanal	1-Hexanol	Control
AS_160825f	Conditioning	4	AB	1	B1A	Nonanal	1-Hexanol	Control
AS_160825f	Conditioning	5	AB	1	B1A	Nonanal	1-Hexanol	Control
AS_160825f	Test	6	N	0	B1A	Nonanal	1-Hexanol	Control
AS_160825f	Test	7	A	1	B1A	Nonanal	1-Hexanol	Control
AS_160825h	Conditioning	1	AB	0	B1A	1-Hexanol	Nonanal	Control
AS_160825h	Conditioning	2	AB	0	B1A	1-Hexanol	Nonanal	Control
AS_160825h	Conditioning	3	AB	0	B1A	1-Hexanol	Nonanal	Control
AS_160825h	Conditioning	4	AB	0	B1A	1-Hexanol	Nonanal	Control
AS_160825h	Conditioning	5	AB	0	B1A	1-Hexanol	Nonanal	Control
AS_160825h	Test	6	A	0	B1A	1-Hexanol	Nonanal	Control
AS_160825h	Test	7	N	0	B1A	1-Hexanol	Nonanal	Control
AS_160825i	Conditioning	1	B1A	0	B1A	Nonanal	1-Hexanol	Experimental
AS_160825i	Conditioning	2	B1A	0	B1A	Nonanal	1-Hexanol	Experimental
AS_160825i	Conditioning	3	B1A	1	B1A	Nonanal	1-Hexanol	Experimental
AS_160825i	Conditioning	4	B1A	0	B1A	Nonanal	1-Hexanol	Experimental
AS_160825i	Conditioning	5	B1A	1	B1A	Nonanal	1-Hexanol	Experimental
AS_160825i	Test	6	A	0	B1A	Nonanal	1-Hexanol	Experimental
AS_160825i	Test	7	N	0	B1A	Nonanal	1-Hexanol	Experimental
AS_160825j	Conditioning	1	AB	0	B1A	Nonanal	1-Hexanol	Control
AS_160825j	Conditioning	2	AB	1	B1A	Nonanal	1-Hexanol	Control
AS_160825j	Conditioning	3	AB	1	B1A	Nonanal	1-Hexanol	Control
AS_160825j	Conditioning	4	AB	1	B1A	Nonanal	1-Hexanol	Control
AS_160825j	Conditioning	5	AB	1	B1A	Nonanal	1-Hexanol	Control
AS_160825j	Test	6	A	0	B1A	Nonanal	1-Hexanol	Control
AS_160825j	Test	7	N	0	B1A	Nonanal	1-Hexanol	Control
AS_160825k	Conditioning	1	B1A	0	B1A	1-Hexanol	Nonanal	Experimental
AS_160825k	Conditioning	2	B1A	1	B1A	1-Hexanol	Nonanal	Experimental
AS_160825k	Conditioning	3	B1A	1	B1A	1-Hexanol	Nonanal	Experimental
AS_160825k	Conditioning	4	B1A	1	B1A	1-Hexanol	Nonanal	Experimental
AS_160825k	Conditioning	5	B1A	1	B1A	1-Hexanol	Nonanal	Experimental
AS_160825k	Test	6	N	0	B1A	1-Hexanol	Nonanal	Experimental
AS_160825k	Test	7	A	0	B1A	1-Hexanol	Nonanal	Experimental
AS_160825l	Conditioning	1	AB	0	B1A	1-Hexanol	Nonanal	Control
AS_160825l	Conditioning	2	AB	1	B1A	1-Hexanol	Nonanal	Control
AS_160825l	Conditioning	3	AB	1	B1A	1-Hexanol	Nonanal	Control
AS_160825l	Conditioning	4	AB	1	B1A	1-Hexanol	Nonanal	Control
AS_160825l	Conditioning	5	AB	1	B1A	1-Hexanol	Nonanal	Control
AS_160825l	Test	6	N	0	B1A	1-Hexanol	Nonanal	Control
AS_160825l	Test	7	A	0	B1A	1-Hexanol	Nonanal	Control
AS_160825m	Conditioning	1	B1A	0	B1A	Nonanal	1-Hexanol	Experimental
AS_160825m	Conditioning	2	B1A	1	B1A	Nonanal	1-Hexanol	Experimental
AS_160825m	Conditioning	3	B1A	1	B1A	Nonanal	1-Hexanol	Experimental
AS_160825m	Conditioning	4	B1A	1	B1A	Nonanal	1-Hexanol	Experimental
AS_160825m	Conditioning	5	B1A	1	B1A	Nonanal	1-Hexanol	Experimental
AS_160825m	Test	6	N	0	B1A	Nonanal	1-Hexanol	Experimental
AS_160825m	Test	7	A	1	B1A	Nonanal	1-Hexanol	Experimental
AS_160825o	Conditioning	1	B1A	0	B1A	1-Hexanol	Nonanal	Experimental
AS_160825o	Conditioning	2	B1A	0	B1A	1-Hexanol	Nonanal	Experimental
AS_160825o	Conditioning	3	B1A	0	B1A	1-Hexanol	Nonanal	Experimental
AS_160825o	Conditioning	4	B1A	0	B1A	1-Hexanol	Nonanal	Experimental
AS_160825o	Conditioning	5	B1A	0	B1A	1-Hexanol	Nonanal	Experimental
AS_160825o	Test	6	A	0	B1A	1-Hexanol	Nonanal	Experimental
AS_160825o	Test	7	N	0	B1A	1-Hexanol	Nonanal	Experimental
AS_160825p	Conditioning	1	AB	0	B1A	1-Hexanol	Nonanal	Control
AS_160825p	Conditioning	2	AB	0	B1A	1-Hexanol	Nonanal	Control
AS_160825p	Conditioning	3	AB	0	B1A	1-Hexanol	Nonanal	Control
AS_160825p	Conditioning	4	AB	0	B1A	1-Hexanol	Nonanal	Control
AS_160825p	Conditioning	5	AB	1	B1A	1-Hexanol	Nonanal	Control
AS_160825p	Test	6	A	0	B1A	1-Hexanol	Nonanal	Control
AS_160825p	Test	7	N	0	B1A	1-Hexanol	Nonanal	Control
AS_160901a	Conditioning	1	B1A	0	B1A	Nonanal	1-Hexanol	Experimental
AS_160901a	Conditioning	2	B1A	0	B1A	Nonanal	1-Hexanol	Experimental
AS_160901a	Conditioning	3	B1A	0	B1A	Nonanal	1-Hexanol	Experimental
AS_160901a	Conditioning	4	B1A	0	B1A	Nonanal	1-Hexanol	Experimental
AS_160901a	Conditioning	5	B1A	1	B1A	Nonanal	1-Hexanol	Experimental
AS_160901a	Test	6	A	0	B1A	Nonanal	1-Hexanol	Experimental
AS_160901a	Test	7	N	0	B1A	Nonanal	1-Hexanol	Experimental
AS_160901c	Conditioning	1	B1A	0	B1A	1-Hexanol	Nonanal	Experimental
AS_160901c	Conditioning	2	B1A	0	B1A	1-Hexanol	Nonanal	Experimental
AS_160901c	Conditioning	3	B1A	0	B1A	1-Hexanol	Nonanal	Experimental
AS_160901c	Conditioning	4	B1A	1	B1A	1-Hexanol	Nonanal	Experimental
AS_160901c	Conditioning	5	B1A	1	B1A	1-Hexanol	Nonanal	Experimental
AS_160901c	Test	6	N	0	B1A	1-Hexanol	Nonanal	Experimental
AS_160901c	Test	7	A	0	B1A	1-Hexanol	Nonanal	Experimental
AS_160901d	Conditioning	1	AB	0	B1A	1-Hexanol	Nonanal	Control
AS_160901d	Conditioning	2	AB	0	B1A	1-Hexanol	Nonanal	Control
AS_160901d	Conditioning	3	AB	0	B1A	1-Hexanol	Nonanal	Control
AS_160901d	Conditioning	4	AB	0	B1A	1-Hexanol	Nonanal	Control
AS_160901d	Conditioning	5	AB	1	B1A	1-Hexanol	Nonanal	Control
AS_160901d	Test	6	N	0	B1A	1-Hexanol	Nonanal	Control
AS_160901d	Test	7	A	0	B1A	1-Hexanol	Nonanal	Control
AS_160901e	Conditioning	1	B1A	0	B1A	Nonanal	1-Hexanol	Experimental
AS_160901e	Conditioning	2	B1A	0	B1A	Nonanal	1-Hexanol	Experimental
AS_160901e	Conditioning	3	B1A	0	B1A	Nonanal	1-Hexanol	Experimental
AS_160901e	Conditioning	4	B1A	0	B1A	Nonanal	1-Hexanol	Experimental
AS_160901e	Conditioning	5	B1A	0	B1A	Nonanal	1-Hexanol	Experimental
AS_160901e	Test	6	N	0	B1A	Nonanal	1-Hexanol	Experimental
AS_160901e	Test	7	A	0	B1A	Nonanal	1-Hexanol	Experimental
AS_160901f	Conditioning	1	AB	0	B1A	Nonanal	1-Hexanol	Control
AS_160901f	Conditioning	2	AB	1	B1A	Nonanal	1-Hexanol	Control
AS_160901f	Conditioning	3	AB	1	B1A	Nonanal	1-Hexanol	Control
AS_160901f	Conditioning	4	AB	0	B1A	Nonanal	1-Hexanol	Control
AS_160901f	Conditioning	5	AB	1	B1A	Nonanal	1-Hexanol	Control
AS_160901f	Test	6	N	0	B1A	Nonanal	1-Hexanol	Control
AS_160901f	Test	7	A	0	B1A	Nonanal	1-Hexanol	Control
AS_160901g	Conditioning	1	B1A	0	B1A	1-Hexanol	Nonanal	Experimental
AS_160901g	Conditioning	2	B1A	0	B1A	1-Hexanol	Nonanal	Experimental
AS_160901g	Conditioning	3	B1A	0	B1A	1-Hexanol	Nonanal	Experimental
AS_160901g	Conditioning	4	B1A	0	B1A	1-Hexanol	Nonanal	Experimental
AS_160901g	Conditioning	5	B1A	0	B1A	1-Hexanol	Nonanal	Experimental
AS_160901g	Test	6	A	0	B1A	1-Hexanol	Nonanal	Experimental
AS_160901g	Test	7	N	0	B1A	1-Hexanol	Nonanal	Experimental
AS_160901h	Conditioning	1	AB	0	B1A	1-Hexanol	Nonanal	Control
AS_160901h	Conditioning	2	AB	1	B1A	1-Hexanol	Nonanal	Control
AS_160901h	Conditioning	3	AB	1	B1A	1-Hexanol	Nonanal	Control
AS_160901h	Conditioning	4	AB	1	B1A	1-Hexanol	Nonanal	Control
AS_160901h	Conditioning	5	AB	1	B1A	1-Hexanol	Nonanal	Control
AS_160901h	Test	6	A	0	B1A	1-Hexanol	Nonanal	Control
AS_160901h	Test	7	N	0	B1A	1-Hexanol	Nonanal	Control
AS_160901i	Conditioning	1	B1A	0	B1A	Nonanal	1-Hexanol	Experimental
AS_160901i	Conditioning	2	B1A	0	B1A	Nonanal	1-Hexanol	Experimental
AS_160901i	Conditioning	3	B1A	1	B1A	Nonanal	1-Hexanol	Experimental
AS_160901i	Conditioning	4	B1A	1	B1A	Nonanal	1-Hexanol	Experimental
AS_160901i	Conditioning	5	B1A	1	B1A	Nonanal	1-Hexanol	Experimental
AS_160901i	Test	6	A	0	B1A	Nonanal	1-Hexanol	Experimental
AS_160901i	Test	7	N	1	B1A	Nonanal	1-Hexanol	Experimental
AS_160901j	Conditioning	1	AB	0	B1A	Nonanal	1-Hexanol	Control
AS_160901j	Conditioning	2	AB	0	B1A	Nonanal	1-Hexanol	Control
AS_160901j	Conditioning	3	AB	1	B1A	Nonanal	1-Hexanol	Control
AS_160901j	Conditioning	4	AB	1	B1A	Nonanal	1-Hexanol	Control
AS_160901j	Conditioning	5	AB	1	B1A	Nonanal	1-Hexanol	Control
AS_160901j	Test	6	A	1	B1A	Nonanal	1-Hexanol	Control
AS_160901j	Test	7	N	1	B1A	Nonanal	1-Hexanol	Control
AS_160901l	Conditioning	1	AB	0	B1A	1-Hexanol	Nonanal	Control
AS_160901l	Conditioning	2	AB	1	B1A	1-Hexanol	Nonanal	Control
AS_160901l	Conditioning	3	AB	1	B1A	1-Hexanol	Nonanal	Control
AS_160901l	Conditioning	4	AB	1	B1A	1-Hexanol	Nonanal	Control
AS_160901l	Conditioning	5	AB	0	B1A	1-Hexanol	Nonanal	Control
AS_160901l	Test	6	N	0	B1A	1-Hexanol	Nonanal	Control
AS_160901l	Test	7	A	0	B1A	1-Hexanol	Nonanal	Control
AS_160901m	Conditioning	1	B1A	0	B1A	Nonanal	1-Hexanol	Experimental
AS_160901m	Conditioning	2	B1A	0	B1A	Nonanal	1-Hexanol	Experimental
AS_160901m	Conditioning	3	B1A	1	B1A	Nonanal	1-Hexanol	Experimental
AS_160901m	Conditioning	4	B1A	0	B1A	Nonanal	1-Hexanol	Experimental
AS_160901m	Conditioning	5	B1A	0	B1A	Nonanal	1-Hexanol	Experimental
AS_160901m	Test	6	N	0	B1A	Nonanal	1-Hexanol	Experimental
AS_160901m	Test	7	A	0	B1A	Nonanal	1-Hexanol	Experimental
AS_160901n	Conditioning	1	AB	0	B1A	Nonanal	1-Hexanol	Control
AS_160901n	Conditioning	2	AB	0	B1A	Nonanal	1-Hexanol	Control
AS_160901n	Conditioning	3	AB	0	B1A	Nonanal	1-Hexanol	Control
AS_160901n	Conditioning	4	AB	1	B1A	Nonanal	1-Hexanol	Control
AS_160901n	Conditioning	5	AB	1	B1A	Nonanal	1-Hexanol	Control
AS_160901n	Test	6	N	0	B1A	Nonanal	1-Hexanol	Control
AS_160901n	Test	7	A	0	B1A	Nonanal	1-Hexanol	Control
AS_160901p	Conditioning	1	AB	0	B1A	1-Hexanol	Nonanal	Control
AS_160901p	Conditioning	2	AB	1	B1A	1-Hexanol	Nonanal	Control
AS_160901p	Conditioning	3	AB	1	B1A	1-Hexanol	Nonanal	Control
AS_160901p	Conditioning	4	AB	1	B1A	1-Hexanol	Nonanal	Control
AS_160901p	Conditioning	5	AB	1	B1A	1-Hexanol	Nonanal	Control
AS_160901p	Test	6	A	1	B1A	1-Hexanol	Nonanal	Control
AS_160901p	Test	7	N	0	B1A	1-Hexanol	Nonanal	Control
AT_160901a	Conditioning	1	B1A	0	B1A	Nonanal	1-Hexanol	Experimental
AT_160901a	Conditioning	2	B1A	1	B1A	Nonanal	1-Hexanol	Experimental
AT_160901a	Conditioning	3	B1A	1	B1A	Nonanal	1-Hexanol	Experimental
AT_160901a	Conditioning	4	B1A	1	B1A	Nonanal	1-Hexanol	Experimental
AT_160901a	Conditioning	5	B1A	1	B1A	Nonanal	1-Hexanol	Experimental
AT_160901a	Test	6	A	0	B1A	Nonanal	1-Hexanol	Experimental
AT_160901a	Test	7	N	0	B1A	Nonanal	1-Hexanol	Experimental
AT_160901b	Conditioning	1	AB	0	B1A	Nonanal	1-Hexanol	Control
AT_160901b	Conditioning	2	AB	1	B1A	Nonanal	1-Hexanol	Control
AT_160901b	Conditioning	3	AB	1	B1A	Nonanal	1-Hexanol	Control
AT_160901b	Conditioning	4	AB	1	B1A	Nonanal	1-Hexanol	Control
AT_160901b	Conditioning	5	AB	1	B1A	Nonanal	1-Hexanol	Control
AT_160901b	Test	6	A	0	B1A	Nonanal	1-Hexanol	Control
AT_160901b	Test	7	N	0	B1A	Nonanal	1-Hexanol	Control
AT_160901c	Conditioning	1	B1A	1	B1A	1-Hexanol	Nonanal	Experimental
AT_160901c	Conditioning	2	B1A	1	B1A	1-Hexanol	Nonanal	Experimental
AT_160901c	Conditioning	3	B1A	1	B1A	1-Hexanol	Nonanal	Experimental
AT_160901c	Conditioning	4	B1A	1	B1A	1-Hexanol	Nonanal	Experimental
AT_160901c	Conditioning	5	B1A	1	B1A	1-Hexanol	Nonanal	Experimental
AT_160901c	Test	6	N	0	B1A	1-Hexanol	Nonanal	Experimental
AT_160901c	Test	7	A	1	B1A	1-Hexanol	Nonanal	Experimental
AT_160901d	Conditioning	1	AB	0	B1A	1-Hexanol	Nonanal	Control
AT_160901d	Conditioning	2	AB	0	B1A	1-Hexanol	Nonanal	Control
AT_160901d	Conditioning	3	AB	1	B1A	1-Hexanol	Nonanal	Control
AT_160901d	Conditioning	4	AB	1	B1A	1-Hexanol	Nonanal	Control
AT_160901d	Conditioning	5	AB	1	B1A	1-Hexanol	Nonanal	Control
AT_160901d	Test	6	N	0	B1A	1-Hexanol	Nonanal	Control
AT_160901d	Test	7	A	1	B1A	1-Hexanol	Nonanal	Control
AT_160901e	Conditioning	1	B1A	0	B1A	Nonanal	1-Hexanol	Experimental
AT_160901e	Conditioning	2	B1A	1	B1A	Nonanal	1-Hexanol	Experimental
AT_160901e	Conditioning	3	B1A	1	B1A	Nonanal	1-Hexanol	Experimental
AT_160901e	Conditioning	4	B1A	1	B1A	Nonanal	1-Hexanol	Experimental
AT_160901e	Conditioning	5	B1A	1	B1A	Nonanal	1-Hexanol	Experimental
AT_160901e	Test	6	N	0	B1A	Nonanal	1-Hexanol	Experimental
AT_160901e	Test	7	A	0	B1A	Nonanal	1-Hexanol	Experimental
AT_160901f	Conditioning	1	AB	0	B1A	Nonanal	1-Hexanol	Control
AT_160901f	Conditioning	2	AB	1	B1A	Nonanal	1-Hexanol	Control
AT_160901f	Conditioning	3	AB	1	B1A	Nonanal	1-Hexanol	Control
AT_160901f	Conditioning	4	AB	1	B1A	Nonanal	1-Hexanol	Control
AT_160901f	Conditioning	5	AB	1	B1A	Nonanal	1-Hexanol	Control
AT_160901f	Test	6	N	0	B1A	Nonanal	1-Hexanol	Control
AT_160901f	Test	7	A	0	B1A	Nonanal	1-Hexanol	Control
AT_160901g	Conditioning	1	B1A	0	B1A	1-Hexanol	Nonanal	Experimental
AT_160901g	Conditioning	2	B1A	0	B1A	1-Hexanol	Nonanal	Experimental
AT_160901g	Conditioning	3	B1A	0	B1A	1-Hexanol	Nonanal	Experimental
AT_160901g	Conditioning	4	B1A	0	B1A	1-Hexanol	Nonanal	Experimental
AT_160901g	Conditioning	5	B1A	0	B1A	1-Hexanol	Nonanal	Experimental
AT_160901g	Test	6	A	0	B1A	1-Hexanol	Nonanal	Experimental
AT_160901g	Test	7	N	0	B1A	1-Hexanol	Nonanal	Experimental
AT_160901h	Conditioning	1	AB	0	B1A	1-Hexanol	Nonanal	Control
AT_160901h	Conditioning	2	AB	0	B1A	1-Hexanol	Nonanal	Control
AT_160901h	Conditioning	3	AB	1	B1A	1-Hexanol	Nonanal	Control
AT_160901h	Conditioning	4	AB	1	B1A	1-Hexanol	Nonanal	Control
AT_160901h	Conditioning	5	AB	1	B1A	1-Hexanol	Nonanal	Control
AT_160901h	Test	6	A	1	B1A	1-Hexanol	Nonanal	Control
AT_160901h	Test	7	N	0	B1A	1-Hexanol	Nonanal	Control
AT_160901i	Conditioning	1	B1A	0	B1A	Nonanal	1-Hexanol	Experimental
AT_160901i	Conditioning	2	B1A	0	B1A	Nonanal	1-Hexanol	Experimental
AT_160901i	Conditioning	3	B1A	0	B1A	Nonanal	1-Hexanol	Experimental
AT_160901i	Conditioning	4	B1A	0	B1A	Nonanal	1-Hexanol	Experimental
AT_160901i	Conditioning	5	B1A	0	B1A	Nonanal	1-Hexanol	Experimental
AT_160901i	Test	6	A	0	B1A	Nonanal	1-Hexanol	Experimental
AT_160901i	Test	7	N	0	B1A	Nonanal	1-Hexanol	Experimental
AT_160901j	Conditioning	1	AB	1	B1A	Nonanal	1-Hexanol	Control
AT_160901j	Conditioning	2	AB	1	B1A	Nonanal	1-Hexanol	Control
AT_160901j	Conditioning	3	AB	1	B1A	Nonanal	1-Hexanol	Control
AT_160901j	Conditioning	4	AB	1	B1A	Nonanal	1-Hexanol	Control
AT_160901j	Conditioning	5	AB	1	B1A	Nonanal	1-Hexanol	Control
AT_160901j	Test	6	A	0	B1A	Nonanal	1-Hexanol	Control
AT_160901j	Test	7	N	1	B1A	Nonanal	1-Hexanol	Control
AT_160901l	Conditioning	1	AB	0	B1A	1-Hexanol	Nonanal	Control
AT_160901l	Conditioning	2	AB	0	B1A	1-Hexanol	Nonanal	Control
AT_160901l	Conditioning	3	AB	0	B1A	1-Hexanol	Nonanal	Control
AT_160901l	Conditioning	4	AB	0	B1A	1-Hexanol	Nonanal	Control
AT_160901l	Conditioning	5	AB	1	B1A	1-Hexanol	Nonanal	Control
AT_160901l	Test	6	N	0	B1A	1-Hexanol	Nonanal	Control
AT_160901l	Test	7	A	0	B1A	1-Hexanol	Nonanal	Control
AT_160901m	Conditioning	1	B1A	0	B1A	Nonanal	1-Hexanol	Experimental
AT_160901m	Conditioning	2	B1A	1	B1A	Nonanal	1-Hexanol	Experimental
AT_160901m	Conditioning	3	B1A	1	B1A	Nonanal	1-Hexanol	Experimental
AT_160901m	Conditioning	4	B1A	1	B1A	Nonanal	1-Hexanol	Experimental
AT_160901m	Conditioning	5	B1A	1	B1A	Nonanal	1-Hexanol	Experimental
AT_160901m	Test	6	N	0	B1A	Nonanal	1-Hexanol	Experimental
AT_160901m	Test	7	A	0	B1A	Nonanal	1-Hexanol	Experimental
AT_160901n	Conditioning	1	AB	0	B1A	Nonanal	1-Hexanol	Control
AT_160901n	Conditioning	2	AB	1	B1A	Nonanal	1-Hexanol	Control
AT_160901n	Conditioning	3	AB	0	B1A	Nonanal	1-Hexanol	Control
AT_160901n	Conditioning	4	AB	1	B1A	Nonanal	1-Hexanol	Control
AT_160901n	Conditioning	5	AB	0	B1A	Nonanal	1-Hexanol	Control
AT_160901n	Test	6	N	0	B1A	Nonanal	1-Hexanol	Control
AT_160901n	Test	7	A	0	B1A	Nonanal	1-Hexanol	Control
AT_160901o	Conditioning	1	B1A	0	B1A	1-Hexanol	Nonanal	Experimental
AT_160901o	Conditioning	2	B1A	1	B1A	1-Hexanol	Nonanal	Experimental
AT_160901o	Conditioning	3	B1A	1	B1A	1-Hexanol	Nonanal	Experimental
AT_160901o	Conditioning	4	B1A	1	B1A	1-Hexanol	Nonanal	Experimental
AT_160901o	Conditioning	5	B1A	1	B1A	1-Hexanol	Nonanal	Experimental
AT_160901o	Test	6	A	1	B1A	1-Hexanol	Nonanal	Experimental
AT_160901o	Test	7	N	0	B1A	1-Hexanol	Nonanal	Experimental
AT_160901p	Conditioning	1	AB	0	B1A	1-Hexanol	Nonanal	Control
AT_160901p	Conditioning	2	AB	1	B1A	1-Hexanol	Nonanal	Control
AT_160901p	Conditioning	3	AB	1	B1A	1-Hexanol	Nonanal	Control
AT_160901p	Conditioning	4	AB	1	B1A	1-Hexanol	Nonanal	Control
AT_160901p	Conditioning	5	AB	1	B1A	1-Hexanol	Nonanal	Control
AT_160901p	Test	6	A	1	B1A	1-Hexanol	Nonanal	Control
AT_160901p	Test	7	N	0	B1A	1-Hexanol	Nonanal	Control
AS_160902a	Conditioning	1	B1A	0	B1A	Nonanal	1-Hexanol	Experimental
AS_160902a	Conditioning	2	B1A	1	B1A	Nonanal	1-Hexanol	Experimental
AS_160902a	Conditioning	3	B1A	1	B1A	Nonanal	1-Hexanol	Experimental
AS_160902a	Conditioning	4	B1A	1	B1A	Nonanal	1-Hexanol	Experimental
AS_160902a	Conditioning	5	B1A	1	B1A	Nonanal	1-Hexanol	Experimental
AS_160902a	Test	6	A	0	B1A	Nonanal	1-Hexanol	Experimental
AS_160902a	Test	7	N	0	B1A	Nonanal	1-Hexanol	Experimental
AS_160902b	Conditioning	1	AB	0	B1A	Nonanal	1-Hexanol	Control
AS_160902b	Conditioning	2	AB	0	B1A	Nonanal	1-Hexanol	Control
AS_160902b	Conditioning	3	AB	0	B1A	Nonanal	1-Hexanol	Control
AS_160902b	Conditioning	4	AB	1	B1A	Nonanal	1-Hexanol	Control
AS_160902b	Conditioning	5	AB	0	B1A	Nonanal	1-Hexanol	Control
AS_160902b	Test	6	A	1	B1A	Nonanal	1-Hexanol	Control
AS_160902b	Test	7	N	0	B1A	Nonanal	1-Hexanol	Control
AS_160902c	Conditioning	1	B1A	0	B1A	1-Hexanol	Nonanal	Experimental
AS_160902c	Conditioning	2	B1A	0	B1A	1-Hexanol	Nonanal	Experimental
AS_160902c	Conditioning	3	B1A	0	B1A	1-Hexanol	Nonanal	Experimental
AS_160902c	Conditioning	4	B1A	1	B1A	1-Hexanol	Nonanal	Experimental
AS_160902c	Conditioning	5	B1A	1	B1A	1-Hexanol	Nonanal	Experimental
AS_160902c	Test	6	N	0	B1A	1-Hexanol	Nonanal	Experimental
AS_160902c	Test	7	A	0	B1A	1-Hexanol	Nonanal	Experimental
AS_160902g	Conditioning	1	B1A	1	B1A	1-Hexanol	Nonanal	Experimental
AS_160902g	Conditioning	2	B1A	1	B1A	1-Hexanol	Nonanal	Experimental
AS_160902g	Conditioning	3	B1A	1	B1A	1-Hexanol	Nonanal	Experimental
AS_160902g	Conditioning	4	B1A	1	B1A	1-Hexanol	Nonanal	Experimental
AS_160902g	Conditioning	5	B1A	1	B1A	1-Hexanol	Nonanal	Experimental
AS_160902g	Test	6	A	0	B1A	1-Hexanol	Nonanal	Experimental
AS_160902g	Test	7	N	0	B1A	1-Hexanol	Nonanal	Experimental
AS_160902h	Conditioning	1	AB	1	B1A	1-Hexanol	Nonanal	Control
AS_160902h	Conditioning	2	AB	1	B1A	1-Hexanol	Nonanal	Control
AS_160902h	Conditioning	3	AB	1	B1A	1-Hexanol	Nonanal	Control
AS_160902h	Conditioning	4	AB	1	B1A	1-Hexanol	Nonanal	Control
AS_160902h	Conditioning	5	AB	1	B1A	1-Hexanol	Nonanal	Control
AS_160902h	Test	6	A	1	B1A	1-Hexanol	Nonanal	Control
AS_160902h	Test	7	N	0	B1A	1-Hexanol	Nonanal	Control
AS_160902j	Conditioning	1	AB	0	B1A	Nonanal	1-Hexanol	Control
AS_160902j	Conditioning	2	AB	1	B1A	Nonanal	1-Hexanol	Control
AS_160902j	Conditioning	3	AB	1	B1A	Nonanal	1-Hexanol	Control
AS_160902j	Conditioning	4	AB	1	B1A	Nonanal	1-Hexanol	Control
AS_160902j	Conditioning	5	AB	0	B1A	Nonanal	1-Hexanol	Control
AS_160902j	Test	6	A	0	B1A	Nonanal	1-Hexanol	Control
AS_160902j	Test	7	N	0	B1A	Nonanal	1-Hexanol	Control
AS_160902k	Conditioning	1	B1A	0	B1A	1-Hexanol	Nonanal	Experimental
AS_160902k	Conditioning	2	B1A	1	B1A	1-Hexanol	Nonanal	Experimental
AS_160902k	Conditioning	3	B1A	1	B1A	1-Hexanol	Nonanal	Experimental
AS_160902k	Conditioning	4	B1A	1	B1A	1-Hexanol	Nonanal	Experimental
AS_160902k	Conditioning	5	B1A	1	B1A	1-Hexanol	Nonanal	Experimental
AS_160902k	Test	6	N	0	B1A	1-Hexanol	Nonanal	Experimental
AS_160902k	Test	7	A	0	B1A	1-Hexanol	Nonanal	Experimental
AS_160902l	Conditioning	1	AB	0	B1A	1-Hexanol	Nonanal	Control
AS_160902l	Conditioning	2	AB	0	B1A	1-Hexanol	Nonanal	Control
AS_160902l	Conditioning	3	AB	1	B1A	1-Hexanol	Nonanal	Control
AS_160902l	Conditioning	4	AB	1	B1A	1-Hexanol	Nonanal	Control
AS_160902l	Conditioning	5	AB	1	B1A	1-Hexanol	Nonanal	Control
AS_160902l	Test	6	N	0	B1A	1-Hexanol	Nonanal	Control
AS_160902l	Test	7	A	1	B1A	1-Hexanol	Nonanal	Control
AS_160902m	Conditioning	1	B1A	0	B1A	Nonanal	1-Hexanol	Experimental
AS_160902m	Conditioning	2	B1A	1	B1A	Nonanal	1-Hexanol	Experimental
AS_160902m	Conditioning	3	B1A	1	B1A	Nonanal	1-Hexanol	Experimental
AS_160902m	Conditioning	4	B1A	1	B1A	Nonanal	1-Hexanol	Experimental
AS_160902m	Conditioning	5	B1A	1	B1A	Nonanal	1-Hexanol	Experimental
AS_160902m	Test	6	N	1	B1A	Nonanal	1-Hexanol	Experimental
AS_160902m	Test	7	A	1	B1A	Nonanal	1-Hexanol	Experimental
AS_160902n	Conditioning	1	AB	0	B1A	Nonanal	1-Hexanol	Control
AS_160902n	Conditioning	2	AB	0	B1A	Nonanal	1-Hexanol	Control
AS_160902n	Conditioning	3	AB	0	B1A	Nonanal	1-Hexanol	Control
AS_160902n	Conditioning	4	AB	0	B1A	Nonanal	1-Hexanol	Control
AS_160902n	Conditioning	5	AB	1	B1A	Nonanal	1-Hexanol	Control
AS_160902n	Test	6	N	0	B1A	Nonanal	1-Hexanol	Control
AS_160902n	Test	7	A	0	B1A	Nonanal	1-Hexanol	Control
AS_160902o	Conditioning	1	B1A	0	B1A	1-Hexanol	Nonanal	Experimental
AS_160902o	Conditioning	2	B1A	0	B1A	1-Hexanol	Nonanal	Experimental
AS_160902o	Conditioning	3	B1A	1	B1A	1-Hexanol	Nonanal	Experimental
AS_160902o	Conditioning	4	B1A	1	B1A	1-Hexanol	Nonanal	Experimental
AS_160902o	Conditioning	5	B1A	1	B1A	1-Hexanol	Nonanal	Experimental
AS_160902o	Test	6	A	1	B1A	1-Hexanol	Nonanal	Experimental
AS_160902o	Test	7	N	0	B1A	1-Hexanol	Nonanal	Experimental
AS_160902p	Conditioning	1	AB	1	B1A	1-Hexanol	Nonanal	Control
AS_160902p	Conditioning	2	AB	1	B1A	1-Hexanol	Nonanal	Control
AS_160902p	Conditioning	3	AB	1	B1A	1-Hexanol	Nonanal	Control
AS_160902p	Conditioning	4	AB	1	B1A	1-Hexanol	Nonanal	Control
AS_160902p	Conditioning	5	AB	1	B1A	1-Hexanol	Nonanal	Control
AS_160902p	Test	6	A	1	B1A	1-Hexanol	Nonanal	Control
AS_160902p	Test	7	N	0	B1A	1-Hexanol	Nonanal	Control
AT_160902b	Conditioning	1	AB	1	B1A	Nonanal	1-Hexanol	Control
AT_160902b	Conditioning	2	AB	1	B1A	Nonanal	1-Hexanol	Control
AT_160902b	Conditioning	3	AB	1	B1A	Nonanal	1-Hexanol	Control
AT_160902b	Conditioning	4	AB	1	B1A	Nonanal	1-Hexanol	Control
AT_160902b	Conditioning	5	AB	1	B1A	Nonanal	1-Hexanol	Control
AT_160902b	Test	6	A	1	B1A	Nonanal	1-Hexanol	Control
AT_160902b	Test	7	N	1	B1A	Nonanal	1-Hexanol	Control
AT_160902c	Conditioning	1	B1A	1	B1A	1-Hexanol	Nonanal	Experimental
AT_160902c	Conditioning	2	B1A	1	B1A	1-Hexanol	Nonanal	Experimental
AT_160902c	Conditioning	3	B1A	1	B1A	1-Hexanol	Nonanal	Experimental
AT_160902c	Conditioning	4	B1A	1	B1A	1-Hexanol	Nonanal	Experimental
AT_160902c	Conditioning	5	B1A	1	B1A	1-Hexanol	Nonanal	Experimental
AT_160902c	Test	6	N	0	B1A	1-Hexanol	Nonanal	Experimental
AT_160902c	Test	7	A	0	B1A	1-Hexanol	Nonanal	Experimental
AT_160902d	Conditioning	1	AB	0	B1A	1-Hexanol	Nonanal	Control
AT_160902d	Conditioning	2	AB	0	B1A	1-Hexanol	Nonanal	Control
AT_160902d	Conditioning	3	AB	0	B1A	1-Hexanol	Nonanal	Control
AT_160902d	Conditioning	4	AB	0	B1A	1-Hexanol	Nonanal	Control
AT_160902d	Conditioning	5	AB	0	B1A	1-Hexanol	Nonanal	Control
AT_160902d	Test	6	N	0	B1A	1-Hexanol	Nonanal	Control
AT_160902d	Test	7	A	0	B1A	1-Hexanol	Nonanal	Control
AT_160902e	Conditioning	1	B1A	1	B1A	Nonanal	1-Hexanol	Experimental
AT_160902e	Conditioning	2	B1A	1	B1A	Nonanal	1-Hexanol	Experimental
AT_160902e	Conditioning	3	B1A	1	B1A	Nonanal	1-Hexanol	Experimental
AT_160902e	Conditioning	4	B1A	1	B1A	Nonanal	1-Hexanol	Experimental
AT_160902e	Conditioning	5	B1A	1	B1A	Nonanal	1-Hexanol	Experimental
AT_160902e	Test	6	N	0	B1A	Nonanal	1-Hexanol	Experimental
AT_160902e	Test	7	A	0	B1A	Nonanal	1-Hexanol	Experimental
AT_160902f	Conditioning	1	AB	0	B1A	Nonanal	1-Hexanol	Control
AT_160902f	Conditioning	2	AB	1	B1A	Nonanal	1-Hexanol	Control
AT_160902f	Conditioning	3	AB	1	B1A	Nonanal	1-Hexanol	Control
AT_160902f	Conditioning	4	AB	1	B1A	Nonanal	1-Hexanol	Control
AT_160902f	Conditioning	5	AB	1	B1A	Nonanal	1-Hexanol	Control
AT_160902f	Test	6	N	1	B1A	Nonanal	1-Hexanol	Control
AT_160902f	Test	7	A	1	B1A	Nonanal	1-Hexanol	Control
AT_160902g	Conditioning	1	B1A	0	B1A	1-Hexanol	Nonanal	Experimental
AT_160902g	Conditioning	2	B1A	1	B1A	1-Hexanol	Nonanal	Experimental
AT_160902g	Conditioning	3	B1A	1	B1A	1-Hexanol	Nonanal	Experimental
AT_160902g	Conditioning	4	B1A	1	B1A	1-Hexanol	Nonanal	Experimental
AT_160902g	Conditioning	5	B1A	1	B1A	1-Hexanol	Nonanal	Experimental
AT_160902g	Test	6	A	1	B1A	1-Hexanol	Nonanal	Experimental
AT_160902g	Test	7	N	0	B1A	1-Hexanol	Nonanal	Experimental
AT_160902i	Conditioning	1	B1A	0	B1A	Nonanal	1-Hexanol	Experimental
AT_160902i	Conditioning	2	B1A	1	B1A	Nonanal	1-Hexanol	Experimental
AT_160902i	Conditioning	3	B1A	1	B1A	Nonanal	1-Hexanol	Experimental
AT_160902i	Conditioning	4	B1A	1	B1A	Nonanal	1-Hexanol	Experimental
AT_160902i	Conditioning	5	B1A	1	B1A	Nonanal	1-Hexanol	Experimental
AT_160902i	Test	6	A	0	B1A	Nonanal	1-Hexanol	Experimental
AT_160902i	Test	7	N	0	B1A	Nonanal	1-Hexanol	Experimental
AT_160902j	Conditioning	1	AB	1	B1A	Nonanal	1-Hexanol	Control
AT_160902j	Conditioning	2	AB	1	B1A	Nonanal	1-Hexanol	Control
AT_160902j	Conditioning	3	AB	1	B1A	Nonanal	1-Hexanol	Control
AT_160902j	Conditioning	4	AB	1	B1A	Nonanal	1-Hexanol	Control
AT_160902j	Conditioning	5	AB	1	B1A	Nonanal	1-Hexanol	Control
AT_160902j	Test	6	A	1	B1A	Nonanal	1-Hexanol	Control
AT_160902j	Test	7	N	1	B1A	Nonanal	1-Hexanol	Control
AT_160902k	Conditioning	1	B1A	1	B1A	1-Hexanol	Nonanal	Experimental
AT_160902k	Conditioning	2	B1A	1	B1A	1-Hexanol	Nonanal	Experimental
AT_160902k	Conditioning	3	B1A	1	B1A	1-Hexanol	Nonanal	Experimental
AT_160902k	Conditioning	4	B1A	1	B1A	1-Hexanol	Nonanal	Experimental
AT_160902k	Conditioning	5	B1A	1	B1A	1-Hexanol	Nonanal	Experimental
AT_160902k	Test	6	N	0	B1A	1-Hexanol	Nonanal	Experimental
AT_160902k	Test	7	A	1	B1A	1-Hexanol	Nonanal	Experimental
AT_160902l	Conditioning	1	AB	1	B1A	1-Hexanol	Nonanal	Control
AT_160902l	Conditioning	2	AB	1	B1A	1-Hexanol	Nonanal	Control
AT_160902l	Conditioning	3	AB	1	B1A	1-Hexanol	Nonanal	Control
AT_160902l	Conditioning	4	AB	1	B1A	1-Hexanol	Nonanal	Control
AT_160902l	Conditioning	5	AB	1	B1A	1-Hexanol	Nonanal	Control
AT_160902l	Test	6	N	0	B1A	1-Hexanol	Nonanal	Control
AT_160902l	Test	7	A	1	B1A	1-Hexanol	Nonanal	Control
AT_160902m	Conditioning	1	B1A	0	B1A	Nonanal	1-Hexanol	Experimental
AT_160902m	Conditioning	2	B1A	0	B1A	Nonanal	1-Hexanol	Experimental
AT_160902m	Conditioning	3	B1A	1	B1A	Nonanal	1-Hexanol	Experimental
AT_160902m	Conditioning	4	B1A	1	B1A	Nonanal	1-Hexanol	Experimental
AT_160902m	Conditioning	5	B1A	1	B1A	Nonanal	1-Hexanol	Experimental
AT_160902m	Test	6	N	0	B1A	Nonanal	1-Hexanol	Experimental
AT_160902m	Test	7	A	0	B1A	Nonanal	1-Hexanol	Experimental
AT_160902n	Conditioning	1	AB	0	B1A	Nonanal	1-Hexanol	Control
AT_160902n	Conditioning	2	AB	0	B1A	Nonanal	1-Hexanol	Control
AT_160902n	Conditioning	3	AB	1	B1A	Nonanal	1-Hexanol	Control
AT_160902n	Conditioning	4	AB	1	B1A	Nonanal	1-Hexanol	Control
AT_160902n	Conditioning	5	AB	1	B1A	Nonanal	1-Hexanol	Control
AT_160902n	Test	6	N	1	B1A	Nonanal	1-Hexanol	Control
AT_160902n	Test	7	A	1	B1A	Nonanal	1-Hexanol	Control
AT_160902p	Conditioning	1	AB	0	B1A	1-Hexanol	Nonanal	Control
AT_160902p	Conditioning	2	AB	1	B1A	1-Hexanol	Nonanal	Control
AT_160902p	Conditioning	3	AB	1	B1A	1-Hexanol	Nonanal	Control
AT_160902p	Conditioning	4	AB	1	B1A	1-Hexanol	Nonanal	Control
AT_160902p	Conditioning	5	AB	1	B1A	1-Hexanol	Nonanal	Control
AT_160902p	Test	6	A	1	B1A	1-Hexanol	Nonanal	Control
AT_160902p	Test	7	N	0	B1A	1-Hexanol	Nonanal	Control
AS_160823a	Conditioning	1	B0.2A	0	B0.2A	Nonanal	1-Hexanol	Experimental
AS_160823a	Conditioning	2	B0.2A	0	B0.2A	Nonanal	1-Hexanol	Experimental
AS_160823a	Conditioning	3	B0.2A	1	B0.2A	Nonanal	1-Hexanol	Experimental
AS_160823a	Conditioning	4	B0.2A	1	B0.2A	Nonanal	1-Hexanol	Experimental
AS_160823a	Conditioning	5	B0.2A	1	B0.2A	Nonanal	1-Hexanol	Experimental
AS_160823a	Test	6	A	0	B0.2A	Nonanal	1-Hexanol	Experimental
AS_160823a	Test	7	N	0	B0.2A	Nonanal	1-Hexanol	Experimental
AS_160823b	Conditioning	1	AB	0	B0.2A	Nonanal	1-Hexanol	Control
AS_160823b	Conditioning	2	AB	0	B0.2A	Nonanal	1-Hexanol	Control
AS_160823b	Conditioning	3	AB	1	B0.2A	Nonanal	1-Hexanol	Control
AS_160823b	Conditioning	4	AB	1	B0.2A	Nonanal	1-Hexanol	Control
AS_160823b	Conditioning	5	AB	1	B0.2A	Nonanal	1-Hexanol	Control
AS_160823b	Test	6	A	0	B0.2A	Nonanal	1-Hexanol	Control
AS_160823b	Test	7	N	0	B0.2A	Nonanal	1-Hexanol	Control
AS_160823c	Conditioning	1	B0.2A	0	B0.2A	1-Hexanol	Nonanal	Experimental
AS_160823c	Conditioning	2	B0.2A	1	B0.2A	1-Hexanol	Nonanal	Experimental
AS_160823c	Conditioning	3	B0.2A	1	B0.2A	1-Hexanol	Nonanal	Experimental
AS_160823c	Conditioning	4	B0.2A	1	B0.2A	1-Hexanol	Nonanal	Experimental
AS_160823c	Conditioning	5	B0.2A	1	B0.2A	1-Hexanol	Nonanal	Experimental
AS_160823c	Test	6	N	0	B0.2A	1-Hexanol	Nonanal	Experimental
AS_160823c	Test	7	A	0	B0.2A	1-Hexanol	Nonanal	Experimental
AS_160823d	Conditioning	1	AB	0	B0.2A	1-Hexanol	Nonanal	Control
AS_160823d	Conditioning	2	AB	1	B0.2A	1-Hexanol	Nonanal	Control
AS_160823d	Conditioning	3	AB	1	B0.2A	1-Hexanol	Nonanal	Control
AS_160823d	Conditioning	4	AB	1	B0.2A	1-Hexanol	Nonanal	Control
AS_160823d	Conditioning	5	AB	1	B0.2A	1-Hexanol	Nonanal	Control
AS_160823d	Test	6	N	1	B0.2A	1-Hexanol	Nonanal	Control
AS_160823d	Test	7	A	1	B0.2A	1-Hexanol	Nonanal	Control
AS_160823e	Conditioning	1	B0.2A	0	B0.2A	Nonanal	1-Hexanol	Experimental
AS_160823e	Conditioning	2	B0.2A	0	B0.2A	Nonanal	1-Hexanol	Experimental
AS_160823e	Conditioning	3	B0.2A	1	B0.2A	Nonanal	1-Hexanol	Experimental
AS_160823e	Conditioning	4	B0.2A	1	B0.2A	Nonanal	1-Hexanol	Experimental
AS_160823e	Conditioning	5	B0.2A	1	B0.2A	Nonanal	1-Hexanol	Experimental
AS_160823e	Test	6	N	1	B0.2A	Nonanal	1-Hexanol	Experimental
AS_160823e	Test	7	A	1	B0.2A	Nonanal	1-Hexanol	Experimental
AS_160823f	Conditioning	1	AB	0	B0.2A	Nonanal	1-Hexanol	Control
AS_160823f	Conditioning	2	AB	0	B0.2A	Nonanal	1-Hexanol	Control
AS_160823f	Conditioning	3	AB	0	B0.2A	Nonanal	1-Hexanol	Control
AS_160823f	Conditioning	4	AB	1	B0.2A	Nonanal	1-Hexanol	Control
AS_160823f	Conditioning	5	AB	1	B0.2A	Nonanal	1-Hexanol	Control
AS_160823f	Test	6	N	0	B0.2A	Nonanal	1-Hexanol	Control
AS_160823f	Test	7	A	1	B0.2A	Nonanal	1-Hexanol	Control
AS_160823g	Conditioning	1	B0.2A	0	B0.2A	1-Hexanol	Nonanal	Experimental
AS_160823g	Conditioning	2	B0.2A	1	B0.2A	1-Hexanol	Nonanal	Experimental
AS_160823g	Conditioning	3	B0.2A	1	B0.2A	1-Hexanol	Nonanal	Experimental
AS_160823g	Conditioning	4	B0.2A	1	B0.2A	1-Hexanol	Nonanal	Experimental
AS_160823g	Conditioning	5	B0.2A	1	B0.2A	1-Hexanol	Nonanal	Experimental
AS_160823g	Test	6	A	1	B0.2A	1-Hexanol	Nonanal	Experimental
AS_160823g	Test	7	N	0	B0.2A	1-Hexanol	Nonanal	Experimental
AS_160823h	Conditioning	1	AB	0	B0.2A	1-Hexanol	Nonanal	Control
AS_160823h	Conditioning	2	AB	1	B0.2A	1-Hexanol	Nonanal	Control
AS_160823h	Conditioning	3	AB	1	B0.2A	1-Hexanol	Nonanal	Control
AS_160823h	Conditioning	4	AB	1	B0.2A	1-Hexanol	Nonanal	Control
AS_160823h	Conditioning	5	AB	1	B0.2A	1-Hexanol	Nonanal	Control
AS_160823h	Test	6	A	0	B0.2A	1-Hexanol	Nonanal	Control
AS_160823h	Test	7	N	0	B0.2A	1-Hexanol	Nonanal	Control
AS_160823i	Conditioning	1	B0.2A	0	B0.2A	Nonanal	1-Hexanol	Experimental
AS_160823i	Conditioning	2	B0.2A	0	B0.2A	Nonanal	1-Hexanol	Experimental
AS_160823i	Conditioning	3	B0.2A	1	B0.2A	Nonanal	1-Hexanol	Experimental
AS_160823i	Conditioning	4	B0.2A	1	B0.2A	Nonanal	1-Hexanol	Experimental
AS_160823i	Conditioning	5	B0.2A	1	B0.2A	Nonanal	1-Hexanol	Experimental
AS_160823i	Test	6	A	1	B0.2A	Nonanal	1-Hexanol	Experimental
AS_160823i	Test	7	N	1	B0.2A	Nonanal	1-Hexanol	Experimental
AS_160823j	Conditioning	1	AB	0	B0.2A	Nonanal	1-Hexanol	Control
AS_160823j	Conditioning	2	AB	0	B0.2A	Nonanal	1-Hexanol	Control
AS_160823j	Conditioning	3	AB	1	B0.2A	Nonanal	1-Hexanol	Control
AS_160823j	Conditioning	4	AB	0	B0.2A	Nonanal	1-Hexanol	Control
AS_160823j	Conditioning	5	AB	1	B0.2A	Nonanal	1-Hexanol	Control
AS_160823j	Test	6	A	0	B0.2A	Nonanal	1-Hexanol	Control
AS_160823j	Test	7	N	0	B0.2A	Nonanal	1-Hexanol	Control
AS_160823k	Conditioning	1	B0.2A	0	B0.2A	1-Hexanol	Nonanal	Experimental
AS_160823k	Conditioning	2	B0.2A	0	B0.2A	1-Hexanol	Nonanal	Experimental
AS_160823k	Conditioning	3	B0.2A	1	B0.2A	1-Hexanol	Nonanal	Experimental
AS_160823k	Conditioning	4	B0.2A	1	B0.2A	1-Hexanol	Nonanal	Experimental
AS_160823k	Conditioning	5	B0.2A	1	B0.2A	1-Hexanol	Nonanal	Experimental
AS_160823k	Test	6	N	0	B0.2A	1-Hexanol	Nonanal	Experimental
AS_160823k	Test	7	A	0	B0.2A	1-Hexanol	Nonanal	Experimental
AS_160823l	Conditioning	1	AB	0	B0.2A	1-Hexanol	Nonanal	Control
AS_160823l	Conditioning	2	AB	0	B0.2A	1-Hexanol	Nonanal	Control
AS_160823l	Conditioning	3	AB	1	B0.2A	1-Hexanol	Nonanal	Control
AS_160823l	Conditioning	4	AB	0	B0.2A	1-Hexanol	Nonanal	Control
AS_160823l	Conditioning	5	AB	1	B0.2A	1-Hexanol	Nonanal	Control
AS_160823l	Test	6	N	0	B0.2A	1-Hexanol	Nonanal	Control
AS_160823l	Test	7	A	0	B0.2A	1-Hexanol	Nonanal	Control
AS_160823m	Conditioning	1	B0.2A	0	B0.2A	Nonanal	1-Hexanol	Experimental
AS_160823m	Conditioning	2	B0.2A	0	B0.2A	Nonanal	1-Hexanol	Experimental
AS_160823m	Conditioning	3	B0.2A	1	B0.2A	Nonanal	1-Hexanol	Experimental
AS_160823m	Conditioning	4	B0.2A	1	B0.2A	Nonanal	1-Hexanol	Experimental
AS_160823m	Conditioning	5	B0.2A	1	B0.2A	Nonanal	1-Hexanol	Experimental
AS_160823m	Test	6	N	0	B0.2A	Nonanal	1-Hexanol	Experimental
AS_160823m	Test	7	A	0	B0.2A	Nonanal	1-Hexanol	Experimental
AS_160823n	Conditioning	1	AB	0	B0.2A	Nonanal	1-Hexanol	Control
AS_160823n	Conditioning	2	AB	1	B0.2A	Nonanal	1-Hexanol	Control
AS_160823n	Conditioning	3	AB	1	B0.2A	Nonanal	1-Hexanol	Control
AS_160823n	Conditioning	4	AB	1	B0.2A	Nonanal	1-Hexanol	Control
AS_160823n	Conditioning	5	AB	1	B0.2A	Nonanal	1-Hexanol	Control
AS_160823n	Test	6	N	0	B0.2A	Nonanal	1-Hexanol	Control
AS_160823n	Test	7	A	0	B0.2A	Nonanal	1-Hexanol	Control
AS_160823o	Conditioning	1	B0.2A	0	B0.2A	1-Hexanol	Nonanal	Experimental
AS_160823o	Conditioning	2	B0.2A	0	B0.2A	1-Hexanol	Nonanal	Experimental
AS_160823o	Conditioning	3	B0.2A	1	B0.2A	1-Hexanol	Nonanal	Experimental
AS_160823o	Conditioning	4	B0.2A	1	B0.2A	1-Hexanol	Nonanal	Experimental
AS_160823o	Conditioning	5	B0.2A	1	B0.2A	1-Hexanol	Nonanal	Experimental
AS_160823o	Test	6	A	1	B0.2A	1-Hexanol	Nonanal	Experimental
AS_160823o	Test	7	N	0	B0.2A	1-Hexanol	Nonanal	Experimental
AS_160823p	Conditioning	1	AB	0	B0.2A	1-Hexanol	Nonanal	Control
AS_160823p	Conditioning	2	AB	1	B0.2A	1-Hexanol	Nonanal	Control
AS_160823p	Conditioning	3	AB	1	B0.2A	1-Hexanol	Nonanal	Control
AS_160823p	Conditioning	4	AB	1	B0.2A	1-Hexanol	Nonanal	Control
AS_160823p	Conditioning	5	AB	1	B0.2A	1-Hexanol	Nonanal	Control
AS_160823p	Test	6	A	1	B0.2A	1-Hexanol	Nonanal	Control
AS_160823p	Test	7	N	0	B0.2A	1-Hexanol	Nonanal	Control
AT_160822a	Conditioning	1	B0.2A	0	B0.2A	Nonanal	1-Hexanol	Experimental
AT_160822a	Conditioning	2	B0.2A	0	B0.2A	Nonanal	1-Hexanol	Experimental
AT_160822a	Conditioning	3	B0.2A	1	B0.2A	Nonanal	1-Hexanol	Experimental
AT_160822a	Conditioning	4	B0.2A	1	B0.2A	Nonanal	1-Hexanol	Experimental
AT_160822a	Conditioning	5	B0.2A	1	B0.2A	Nonanal	1-Hexanol	Experimental
AT_160822a	Test	6	A	0	B0.2A	Nonanal	1-Hexanol	Experimental
AT_160822a	Test	7	N	0	B0.2A	Nonanal	1-Hexanol	Experimental
AT_160822b	Conditioning	1	AB	0	B0.2A	Nonanal	1-Hexanol	Control
AT_160822b	Conditioning	2	AB	0	B0.2A	Nonanal	1-Hexanol	Control
AT_160822b	Conditioning	3	AB	1	B0.2A	Nonanal	1-Hexanol	Control
AT_160822b	Conditioning	4	AB	1	B0.2A	Nonanal	1-Hexanol	Control
AT_160822b	Conditioning	5	AB	1	B0.2A	Nonanal	1-Hexanol	Control
AT_160822b	Test	6	A	0	B0.2A	Nonanal	1-Hexanol	Control
AT_160822b	Test	7	N	0	B0.2A	Nonanal	1-Hexanol	Control
AT_160822c	Conditioning	1	B0.2A	0	B0.2A	1-Hexanol	Nonanal	Experimental
AT_160822c	Conditioning	2	B0.2A	1	B0.2A	1-Hexanol	Nonanal	Experimental
AT_160822c	Conditioning	3	B0.2A	1	B0.2A	1-Hexanol	Nonanal	Experimental
AT_160822c	Conditioning	4	B0.2A	1	B0.2A	1-Hexanol	Nonanal	Experimental
AT_160822c	Conditioning	5	B0.2A	1	B0.2A	1-Hexanol	Nonanal	Experimental
AT_160822c	Test	6	N	0	B0.2A	1-Hexanol	Nonanal	Experimental
AT_160822c	Test	7	A	1	B0.2A	1-Hexanol	Nonanal	Experimental
AT_160822d	Conditioning	1	AB	0	B0.2A	1-Hexanol	Nonanal	Control
AT_160822d	Conditioning	2	AB	1	B0.2A	1-Hexanol	Nonanal	Control
AT_160822d	Conditioning	3	AB	1	B0.2A	1-Hexanol	Nonanal	Control
AT_160822d	Conditioning	4	AB	1	B0.2A	1-Hexanol	Nonanal	Control
AT_160822d	Conditioning	5	AB	1	B0.2A	1-Hexanol	Nonanal	Control
AT_160822d	Test	6	N	0	B0.2A	1-Hexanol	Nonanal	Control
AT_160822d	Test	7	A	0	B0.2A	1-Hexanol	Nonanal	Control
AT_160822e	Conditioning	1	B0.2A	0	B0.2A	Nonanal	1-Hexanol	Experimental
AT_160822e	Conditioning	2	B0.2A	1	B0.2A	Nonanal	1-Hexanol	Experimental
AT_160822e	Conditioning	3	B0.2A	1	B0.2A	Nonanal	1-Hexanol	Experimental
AT_160822e	Conditioning	4	B0.2A	1	B0.2A	Nonanal	1-Hexanol	Experimental
AT_160822e	Conditioning	5	B0.2A	1	B0.2A	Nonanal	1-Hexanol	Experimental
AT_160822e	Test	6	N	1	B0.2A	Nonanal	1-Hexanol	Experimental
AT_160822e	Test	7	A	0	B0.2A	Nonanal	1-Hexanol	Experimental
AT_160822f	Conditioning	1	AB	0	B0.2A	Nonanal	1-Hexanol	Control
AT_160822f	Conditioning	2	AB	0	B0.2A	Nonanal	1-Hexanol	Control
AT_160822f	Conditioning	3	AB	1	B0.2A	Nonanal	1-Hexanol	Control
AT_160822f	Conditioning	4	AB	0	B0.2A	Nonanal	1-Hexanol	Control
AT_160822f	Conditioning	5	AB	1	B0.2A	Nonanal	1-Hexanol	Control
AT_160822f	Test	6	N	0	B0.2A	Nonanal	1-Hexanol	Control
AT_160822f	Test	7	A	0	B0.2A	Nonanal	1-Hexanol	Control
AT_160822g	Conditioning	1	B0.2A	0	B0.2A	1-Hexanol	Nonanal	Experimental
AT_160822g	Conditioning	2	B0.2A	1	B0.2A	1-Hexanol	Nonanal	Experimental
AT_160822g	Conditioning	3	B0.2A	1	B0.2A	1-Hexanol	Nonanal	Experimental
AT_160822g	Conditioning	4	B0.2A	0	B0.2A	1-Hexanol	Nonanal	Experimental
AT_160822g	Conditioning	5	B0.2A	1	B0.2A	1-Hexanol	Nonanal	Experimental
AT_160822g	Test	6	A	0	B0.2A	1-Hexanol	Nonanal	Experimental
AT_160822g	Test	7	N	0	B0.2A	1-Hexanol	Nonanal	Experimental
AT_160822h	Conditioning	1	AB	0	B0.2A	1-Hexanol	Nonanal	Control
AT_160822h	Conditioning	2	AB	1	B0.2A	1-Hexanol	Nonanal	Control
AT_160822h	Conditioning	3	AB	1	B0.2A	1-Hexanol	Nonanal	Control
AT_160822h	Conditioning	4	AB	1	B0.2A	1-Hexanol	Nonanal	Control
AT_160822h	Conditioning	5	AB	1	B0.2A	1-Hexanol	Nonanal	Control
AT_160822h	Test	6	A	0	B0.2A	1-Hexanol	Nonanal	Control
AT_160822h	Test	7	N	0	B0.2A	1-Hexanol	Nonanal	Control
AT_160822i	Conditioning	1	B0.2A	0	B0.2A	Nonanal	1-Hexanol	Experimental
AT_160822i	Conditioning	2	B0.2A	1	B0.2A	Nonanal	1-Hexanol	Experimental
AT_160822i	Conditioning	3	B0.2A	1	B0.2A	Nonanal	1-Hexanol	Experimental
AT_160822i	Conditioning	4	B0.2A	1	B0.2A	Nonanal	1-Hexanol	Experimental
AT_160822i	Conditioning	5	B0.2A	0	B0.2A	Nonanal	1-Hexanol	Experimental
AT_160822i	Test	6	A	0	B0.2A	Nonanal	1-Hexanol	Experimental
AT_160822i	Test	7	N	1	B0.2A	Nonanal	1-Hexanol	Experimental
AT_160822j	Conditioning	1	AB	0	B0.2A	Nonanal	1-Hexanol	Control
AT_160822j	Conditioning	2	AB	1	B0.2A	Nonanal	1-Hexanol	Control
AT_160822j	Conditioning	3	AB	1	B0.2A	Nonanal	1-Hexanol	Control
AT_160822j	Conditioning	4	AB	1	B0.2A	Nonanal	1-Hexanol	Control
AT_160822j	Conditioning	5	AB	1	B0.2A	Nonanal	1-Hexanol	Control
AT_160822j	Test	6	A	0	B0.2A	Nonanal	1-Hexanol	Control
AT_160822j	Test	7	N	0	B0.2A	Nonanal	1-Hexanol	Control
AT_160822k	Conditioning	1	B0.2A	0	B0.2A	1-Hexanol	Nonanal	Experimental
AT_160822k	Conditioning	2	B0.2A	1	B0.2A	1-Hexanol	Nonanal	Experimental
AT_160822k	Conditioning	3	B0.2A	1	B0.2A	1-Hexanol	Nonanal	Experimental
AT_160822k	Conditioning	4	B0.2A	1	B0.2A	1-Hexanol	Nonanal	Experimental
AT_160822k	Conditioning	5	B0.2A	1	B0.2A	1-Hexanol	Nonanal	Experimental
AT_160822k	Test	6	N	1	B0.2A	1-Hexanol	Nonanal	Experimental
AT_160822k	Test	7	A	0	B0.2A	1-Hexanol	Nonanal	Experimental
AT_160822l	Conditioning	1	AB	0	B0.2A	1-Hexanol	Nonanal	Control
AT_160822l	Conditioning	2	AB	1	B0.2A	1-Hexanol	Nonanal	Control
AT_160822l	Conditioning	3	AB	1	B0.2A	1-Hexanol	Nonanal	Control
AT_160822l	Conditioning	4	AB	1	B0.2A	1-Hexanol	Nonanal	Control
AT_160822l	Conditioning	5	AB	1	B0.2A	1-Hexanol	Nonanal	Control
AT_160822l	Test	6	N	0	B0.2A	1-Hexanol	Nonanal	Control
AT_160822l	Test	7	A	1	B0.2A	1-Hexanol	Nonanal	Control
AT_160822n	Conditioning	1	AB	0	B0.2A	Nonanal	1-Hexanol	Control
AT_160822n	Conditioning	2	AB	1	B0.2A	Nonanal	1-Hexanol	Control
AT_160822n	Conditioning	3	AB	1	B0.2A	Nonanal	1-Hexanol	Control
AT_160822n	Conditioning	4	AB	1	B0.2A	Nonanal	1-Hexanol	Control
AT_160822n	Conditioning	5	AB	1	B0.2A	Nonanal	1-Hexanol	Control
AT_160822n	Test	6	N	1	B0.2A	Nonanal	1-Hexanol	Control
AT_160822n	Test	7	A	0	B0.2A	Nonanal	1-Hexanol	Control
AT_160822o	Conditioning	1	B0.2A	0	B0.2A	1-Hexanol	Nonanal	Experimental
AT_160822o	Conditioning	2	B0.2A	0	B0.2A	1-Hexanol	Nonanal	Experimental
AT_160822o	Conditioning	3	B0.2A	1	B0.2A	1-Hexanol	Nonanal	Experimental
AT_160822o	Conditioning	4	B0.2A	1	B0.2A	1-Hexanol	Nonanal	Experimental
AT_160822o	Conditioning	5	B0.2A	1	B0.2A	1-Hexanol	Nonanal	Experimental
AT_160822o	Test	6	A	0	B0.2A	1-Hexanol	Nonanal	Experimental
AT_160822o	Test	7	N	0	B0.2A	1-Hexanol	Nonanal	Experimental
AT_160823a	Conditioning	1	B0.2A	0	B0.2A	Nonanal	1-Hexanol	Experimental
AT_160823a	Conditioning	2	B0.2A	1	B0.2A	Nonanal	1-Hexanol	Experimental
AT_160823a	Conditioning	3	B0.2A	0	B0.2A	Nonanal	1-Hexanol	Experimental
AT_160823a	Conditioning	4	B0.2A	1	B0.2A	Nonanal	1-Hexanol	Experimental
AT_160823a	Conditioning	5	B0.2A	1	B0.2A	Nonanal	1-Hexanol	Experimental
AT_160823a	Test	6	A	0	B0.2A	Nonanal	1-Hexanol	Experimental
AT_160823a	Test	7	N	0	B0.2A	Nonanal	1-Hexanol	Experimental
AT_160823b	Conditioning	1	AB	0	B0.2A	Nonanal	1-Hexanol	Control
AT_160823b	Conditioning	2	AB	0	B0.2A	Nonanal	1-Hexanol	Control
AT_160823b	Conditioning	3	AB	1	B0.2A	Nonanal	1-Hexanol	Control
AT_160823b	Conditioning	4	AB	0	B0.2A	Nonanal	1-Hexanol	Control
AT_160823b	Conditioning	5	AB	1	B0.2A	Nonanal	1-Hexanol	Control
AT_160823b	Test	6	A	0	B0.2A	Nonanal	1-Hexanol	Control
AT_160823b	Test	7	N	0	B0.2A	Nonanal	1-Hexanol	Control
AT_160823c	Conditioning	1	B0.2A	0	B0.2A	1-Hexanol	Nonanal	Experimental
AT_160823c	Conditioning	2	B0.2A	0	B0.2A	1-Hexanol	Nonanal	Experimental
AT_160823c	Conditioning	3	B0.2A	1	B0.2A	1-Hexanol	Nonanal	Experimental
AT_160823c	Conditioning	4	B0.2A	1	B0.2A	1-Hexanol	Nonanal	Experimental
AT_160823c	Conditioning	5	B0.2A	1	B0.2A	1-Hexanol	Nonanal	Experimental
AT_160823c	Test	6	N	0	B0.2A	1-Hexanol	Nonanal	Experimental
AT_160823c	Test	7	A	0	B0.2A	1-Hexanol	Nonanal	Experimental
AT_160823d	Conditioning	1	AB	0	B0.2A	1-Hexanol	Nonanal	Control
AT_160823d	Conditioning	2	AB	0	B0.2A	1-Hexanol	Nonanal	Control
AT_160823d	Conditioning	3	AB	1	B0.2A	1-Hexanol	Nonanal	Control
AT_160823d	Conditioning	4	AB	1	B0.2A	1-Hexanol	Nonanal	Control
AT_160823d	Conditioning	5	AB	1	B0.2A	1-Hexanol	Nonanal	Control
AT_160823d	Test	6	N	0	B0.2A	1-Hexanol	Nonanal	Control
AT_160823d	Test	7	A	0	B0.2A	1-Hexanol	Nonanal	Control
AT_160823e	Conditioning	1	B0.2A	0	B0.2A	Nonanal	1-Hexanol	Experimental
AT_160823e	Conditioning	2	B0.2A	0	B0.2A	Nonanal	1-Hexanol	Experimental
AT_160823e	Conditioning	3	B0.2A	0	B0.2A	Nonanal	1-Hexanol	Experimental
AT_160823e	Conditioning	4	B0.2A	1	B0.2A	Nonanal	1-Hexanol	Experimental
AT_160823e	Conditioning	5	B0.2A	1	B0.2A	Nonanal	1-Hexanol	Experimental
AT_160823e	Test	6	N	0	B0.2A	Nonanal	1-Hexanol	Experimental
AT_160823e	Test	7	A	0	B0.2A	Nonanal	1-Hexanol	Experimental
AT_160823f	Conditioning	1	AB	0	B0.2A	Nonanal	1-Hexanol	Control
AT_160823f	Conditioning	2	AB	0	B0.2A	Nonanal	1-Hexanol	Control
AT_160823f	Conditioning	3	AB	0	B0.2A	Nonanal	1-Hexanol	Control
AT_160823f	Conditioning	4	AB	1	B0.2A	Nonanal	1-Hexanol	Control
AT_160823f	Conditioning	5	AB	1	B0.2A	Nonanal	1-Hexanol	Control
AT_160823f	Test	6	N	0	B0.2A	Nonanal	1-Hexanol	Control
AT_160823f	Test	7	A	0	B0.2A	Nonanal	1-Hexanol	Control
AT_160823g	Conditioning	1	B0.2A	0	B0.2A	1-Hexanol	Nonanal	Experimental
AT_160823g	Conditioning	2	B0.2A	1	B0.2A	1-Hexanol	Nonanal	Experimental
AT_160823g	Conditioning	3	B0.2A	1	B0.2A	1-Hexanol	Nonanal	Experimental
AT_160823g	Conditioning	4	B0.2A	1	B0.2A	1-Hexanol	Nonanal	Experimental
AT_160823g	Conditioning	5	B0.2A	1	B0.2A	1-Hexanol	Nonanal	Experimental
AT_160823g	Test	6	A	0	B0.2A	1-Hexanol	Nonanal	Experimental
AT_160823g	Test	7	N	0	B0.2A	1-Hexanol	Nonanal	Experimental
AT_160823h	Conditioning	1	AB	0	B0.2A	1-Hexanol	Nonanal	Control
AT_160823h	Conditioning	2	AB	1	B0.2A	1-Hexanol	Nonanal	Control
AT_160823h	Conditioning	3	AB	1	B0.2A	1-Hexanol	Nonanal	Control
AT_160823h	Conditioning	4	AB	1	B0.2A	1-Hexanol	Nonanal	Control
AT_160823h	Conditioning	5	AB	1	B0.2A	1-Hexanol	Nonanal	Control
AT_160823h	Test	6	A	1	B0.2A	1-Hexanol	Nonanal	Control
AT_160823h	Test	7	N	0	B0.2A	1-Hexanol	Nonanal	Control
AT_160823i	Conditioning	1	B0.2A	0	B0.2A	Nonanal	1-Hexanol	Experimental
AT_160823i	Conditioning	2	B0.2A	0	B0.2A	Nonanal	1-Hexanol	Experimental
AT_160823i	Conditioning	3	B0.2A	0	B0.2A	Nonanal	1-Hexanol	Experimental
AT_160823i	Conditioning	4	B0.2A	0	B0.2A	Nonanal	1-Hexanol	Experimental
AT_160823i	Conditioning	5	B0.2A	1	B0.2A	Nonanal	1-Hexanol	Experimental
AT_160823i	Test	6	A	0	B0.2A	Nonanal	1-Hexanol	Experimental
AT_160823i	Test	7	N	0	B0.2A	Nonanal	1-Hexanol	Experimental
AT_160823j	Conditioning	1	AB	0	B0.2A	Nonanal	1-Hexanol	Control
AT_160823j	Conditioning	2	AB	0	B0.2A	Nonanal	1-Hexanol	Control
AT_160823j	Conditioning	3	AB	0	B0.2A	Nonanal	1-Hexanol	Control
AT_160823j	Conditioning	4	AB	0	B0.2A	Nonanal	1-Hexanol	Control
AT_160823j	Conditioning	5	AB	0	B0.2A	Nonanal	1-Hexanol	Control
AT_160823j	Test	6	A	0	B0.2A	Nonanal	1-Hexanol	Control
AT_160823j	Test	7	N	0	B0.2A	Nonanal	1-Hexanol	Control
AT_160823k	Conditioning	1	B0.2A	0	B0.2A	1-Hexanol	Nonanal	Experimental
AT_160823k	Conditioning	2	B0.2A	0	B0.2A	1-Hexanol	Nonanal	Experimental
AT_160823k	Conditioning	3	B0.2A	1	B0.2A	1-Hexanol	Nonanal	Experimental
AT_160823k	Conditioning	4	B0.2A	1	B0.2A	1-Hexanol	Nonanal	Experimental
AT_160823k	Conditioning	5	B0.2A	1	B0.2A	1-Hexanol	Nonanal	Experimental
AT_160823k	Test	6	N	0	B0.2A	1-Hexanol	Nonanal	Experimental
AT_160823k	Test	7	A	0	B0.2A	1-Hexanol	Nonanal	Experimental
AT_160823l	Conditioning	1	AB	0	B0.2A	1-Hexanol	Nonanal	Control
AT_160823l	Conditioning	2	AB	0	B0.2A	1-Hexanol	Nonanal	Control
AT_160823l	Conditioning	3	AB	0	B0.2A	1-Hexanol	Nonanal	Control
AT_160823l	Conditioning	4	AB	0	B0.2A	1-Hexanol	Nonanal	Control
AT_160823l	Conditioning	5	AB	1	B0.2A	1-Hexanol	Nonanal	Control
AT_160823l	Test	6	N	0	B0.2A	1-Hexanol	Nonanal	Control
AT_160823l	Test	7	A	0	B0.2A	1-Hexanol	Nonanal	Control
AT_160823m	Conditioning	1	B0.2A	0	B0.2A	Nonanal	1-Hexanol	Experimental
AT_160823m	Conditioning	2	B0.2A	0	B0.2A	Nonanal	1-Hexanol	Experimental
AT_160823m	Conditioning	3	B0.2A	0	B0.2A	Nonanal	1-Hexanol	Experimental
AT_160823m	Conditioning	4	B0.2A	1	B0.2A	Nonanal	1-Hexanol	Experimental
AT_160823m	Conditioning	5	B0.2A	1	B0.2A	Nonanal	1-Hexanol	Experimental
AT_160823m	Test	6	N	0	B0.2A	Nonanal	1-Hexanol	Experimental
AT_160823m	Test	7	A	0	B0.2A	Nonanal	1-Hexanol	Experimental
AT_160823n	Conditioning	1	AB	0	B0.2A	Nonanal	1-Hexanol	Control
AT_160823n	Conditioning	2	AB	0	B0.2A	Nonanal	1-Hexanol	Control
AT_160823n	Conditioning	3	AB	1	B0.2A	Nonanal	1-Hexanol	Control
AT_160823n	Conditioning	4	AB	1	B0.2A	Nonanal	1-Hexanol	Control
AT_160823n	Conditioning	5	AB	1	B0.2A	Nonanal	1-Hexanol	Control
AT_160823n	Test	6	N	1	B0.2A	Nonanal	1-Hexanol	Control
AT_160823n	Test	7	A	0	B0.2A	Nonanal	1-Hexanol	Control
AT_160823o	Conditioning	1	B0.2A	0	B0.2A	1-Hexanol	Nonanal	Experimental
AT_160823o	Conditioning	2	B0.2A	1	B0.2A	1-Hexanol	Nonanal	Experimental
AT_160823o	Conditioning	3	B0.2A	1	B0.2A	1-Hexanol	Nonanal	Experimental
AT_160823o	Conditioning	4	B0.2A	1	B0.2A	1-Hexanol	Nonanal	Experimental
AT_160823o	Conditioning	5	B0.2A	1	B0.2A	1-Hexanol	Nonanal	Experimental
AT_160823o	Test	6	A	0	B0.2A	1-Hexanol	Nonanal	Experimental
AT_160823o	Test	7	N	0	B0.2A	1-Hexanol	Nonanal	Experimental
AT_160823p	Conditioning	1	AB	0	B0.2A	1-Hexanol	Nonanal	Control
AT_160823p	Conditioning	2	AB	0	B0.2A	1-Hexanol	Nonanal	Control
AT_160823p	Conditioning	3	AB	0	B0.2A	1-Hexanol	Nonanal	Control
AT_160823p	Conditioning	4	AB	0	B0.2A	1-Hexanol	Nonanal	Control
AT_160823p	Conditioning	5	AB	0	B0.2A	1-Hexanol	Nonanal	Control
AT_160823p	Test	6	A	0	B0.2A	1-Hexanol	Nonanal	Control
AT_160823p	Test	7	N	0	B0.2A	1-Hexanol	Nonanal	Control
AS_160908a	Conditioning	1	B5A (B)	0	B5A	Nonanal	1-Hexanol	Experimental
AS_160908a	Conditioning	1	B5A (A)	0	B5A	Nonanal	1-Hexanol	Experimental
AS_160908a	Conditioning	2	B5A (B)	0	B5A	Nonanal	1-Hexanol	Experimental
AS_160908a	Conditioning	2	B5A (A)	0	B5A	Nonanal	1-Hexanol	Experimental
AS_160908a	Conditioning	3	B5A (B)	1	B5A	Nonanal	1-Hexanol	Experimental
AS_160908a	Conditioning	3	B5A (A)	1	B5A	Nonanal	1-Hexanol	Experimental
AS_160908a	Conditioning	4	B5A (B)	1	B5A	Nonanal	1-Hexanol	Experimental
AS_160908a	Conditioning	4	B5A (A)	0	B5A	Nonanal	1-Hexanol	Experimental
AS_160908a	Conditioning	5	B5A (B)	1	B5A	Nonanal	1-Hexanol	Experimental
AS_160908a	Conditioning	5	B5A (A)	0	B5A	Nonanal	1-Hexanol	Experimental
AS_160908a	Test	6	A	1	B5A	Nonanal	1-Hexanol	Experimental
AS_160908a	Test	7	N	1	B5A	Nonanal	1-Hexanol	Experimental
AS_160908b	Conditioning	1	AB	0	B5A	Nonanal	1-Hexanol	Control
AS_160908b	Conditioning	2	AB	1	B5A	Nonanal	1-Hexanol	Control
AS_160908b	Conditioning	3	AB	0	B5A	Nonanal	1-Hexanol	Control
AS_160908b	Conditioning	4	AB	1	B5A	Nonanal	1-Hexanol	Control
AS_160908b	Conditioning	5	AB	1	B5A	Nonanal	1-Hexanol	Control
AS_160908b	Test	6	A	0	B5A	Nonanal	1-Hexanol	Control
AS_160908b	Test	7	N	1	B5A	Nonanal	1-Hexanol	Control
AS_160908c	Conditioning	1	B5A (B)	0	B5A	1-Hexanol	Nonanal	Experimental
AS_160908c	Conditioning	1	B5A (A)	0	B5A	1-Hexanol	Nonanal	Experimental
AS_160908c	Conditioning	2	B5A (B)	0	B5A	1-Hexanol	Nonanal	Experimental
AS_160908c	Conditioning	2	B5A (A)	0	B5A	1-Hexanol	Nonanal	Experimental
AS_160908c	Conditioning	3	B5A (B)	1	B5A	1-Hexanol	Nonanal	Experimental
AS_160908c	Conditioning	3	B5A (A)	1	B5A	1-Hexanol	Nonanal	Experimental
AS_160908c	Conditioning	4	B5A (B)	1	B5A	1-Hexanol	Nonanal	Experimental
AS_160908c	Conditioning	4	B5A (A)	1	B5A	1-Hexanol	Nonanal	Experimental
AS_160908c	Conditioning	5	B5A (B)	1	B5A	1-Hexanol	Nonanal	Experimental
AS_160908c	Conditioning	5	B5A (A)	1	B5A	1-Hexanol	Nonanal	Experimental
AS_160908c	Test	6	N	0	B5A	1-Hexanol	Nonanal	Experimental
AS_160908c	Test	7	A	1	B5A	1-Hexanol	Nonanal	Experimental
AS_160908d	Conditioning	1	AB	0	B5A	1-Hexanol	Nonanal	Control
AS_160908d	Conditioning	2	AB	0	B5A	1-Hexanol	Nonanal	Control
AS_160908d	Conditioning	3	AB	0	B5A	1-Hexanol	Nonanal	Control
AS_160908d	Conditioning	4	AB	1	B5A	1-Hexanol	Nonanal	Control
AS_160908d	Conditioning	5	AB	1	B5A	1-Hexanol	Nonanal	Control
AS_160908d	Test	6	N	0	B5A	1-Hexanol	Nonanal	Control
AS_160908d	Test	7	A	1	B5A	1-Hexanol	Nonanal	Control
AS_160908e	Conditioning	1	B5A (B)	0	B5A	Nonanal	1-Hexanol	Experimental
AS_160908e	Conditioning	1	B5A (A)	0	B5A	Nonanal	1-Hexanol	Experimental
AS_160908e	Conditioning	2	B5A (B)	0	B5A	Nonanal	1-Hexanol	Experimental
AS_160908e	Conditioning	2	B5A (A)	0	B5A	Nonanal	1-Hexanol	Experimental
AS_160908e	Conditioning	3	B5A (B)	0	B5A	Nonanal	1-Hexanol	Experimental
AS_160908e	Conditioning	3	B5A (A)	0	B5A	Nonanal	1-Hexanol	Experimental
AS_160908e	Conditioning	4	B5A (B)	1	B5A	Nonanal	1-Hexanol	Experimental
AS_160908e	Conditioning	4	B5A (A)	1	B5A	Nonanal	1-Hexanol	Experimental
AS_160908e	Conditioning	5	B5A (B)	0	B5A	Nonanal	1-Hexanol	Experimental
AS_160908e	Conditioning	5	B5A (A)	1	B5A	Nonanal	1-Hexanol	Experimental
AS_160908e	Test	6	N	0	B5A	Nonanal	1-Hexanol	Experimental
AS_160908e	Test	7	A	1	B5A	Nonanal	1-Hexanol	Experimental
AS_160908f	Conditioning	1	AB	0	B5A	Nonanal	1-Hexanol	Control
AS_160908f	Conditioning	2	AB	1	B5A	Nonanal	1-Hexanol	Control
AS_160908f	Conditioning	3	AB	0	B5A	Nonanal	1-Hexanol	Control
AS_160908f	Conditioning	4	AB	1	B5A	Nonanal	1-Hexanol	Control
AS_160908f	Conditioning	5	AB	1	B5A	Nonanal	1-Hexanol	Control
AS_160908f	Test	6	N	0	B5A	Nonanal	1-Hexanol	Control
AS_160908f	Test	7	A	0	B5A	Nonanal	1-Hexanol	Control
AS_160908h	Conditioning	1	AB	0	B5A	1-Hexanol	Nonanal	Control
AS_160908h	Conditioning	2	AB	1	B5A	1-Hexanol	Nonanal	Control
AS_160908h	Conditioning	3	AB	1	B5A	1-Hexanol	Nonanal	Control
AS_160908h	Conditioning	4	AB	1	B5A	1-Hexanol	Nonanal	Control
AS_160908h	Conditioning	5	AB	1	B5A	1-Hexanol	Nonanal	Control
AS_160908h	Test	6	A	1	B5A	1-Hexanol	Nonanal	Control
AS_160908h	Test	7	N	0	B5A	1-Hexanol	Nonanal	Control
AS_160908i	Conditioning	1	B5A (B)	0	B5A	Nonanal	1-Hexanol	Experimental
AS_160908i	Conditioning	1	B5A (A)	0	B5A	Nonanal	1-Hexanol	Experimental
AS_160908i	Conditioning	2	B5A (B)	0	B5A	Nonanal	1-Hexanol	Experimental
AS_160908i	Conditioning	2	B5A (A)	0	B5A	Nonanal	1-Hexanol	Experimental
AS_160908i	Conditioning	3	B5A (B)	0	B5A	Nonanal	1-Hexanol	Experimental
AS_160908i	Conditioning	3	B5A (A)	0	B5A	Nonanal	1-Hexanol	Experimental
AS_160908i	Conditioning	4	B5A (B)	1	B5A	Nonanal	1-Hexanol	Experimental
AS_160908i	Conditioning	4	B5A (A)	1	B5A	Nonanal	1-Hexanol	Experimental
AS_160908i	Conditioning	5	B5A (B)	0	B5A	Nonanal	1-Hexanol	Experimental
AS_160908i	Conditioning	5	B5A (A)	0	B5A	Nonanal	1-Hexanol	Experimental
AS_160908i	Test	6	A	1	B5A	Nonanal	1-Hexanol	Experimental
AS_160908i	Test	7	N	0	B5A	Nonanal	1-Hexanol	Experimental
AS_160908k	Conditioning	1	B5A (B)	0	B5A	1-Hexanol	Nonanal	Experimental
AS_160908k	Conditioning	1	B5A (A)	0	B5A	1-Hexanol	Nonanal	Experimental
AS_160908k	Conditioning	2	B5A (B)	0	B5A	1-Hexanol	Nonanal	Experimental
AS_160908k	Conditioning	2	B5A (A)	0	B5A	1-Hexanol	Nonanal	Experimental
AS_160908k	Conditioning	3	B5A (B)	0	B5A	1-Hexanol	Nonanal	Experimental
AS_160908k	Conditioning	3	B5A (A)	1	B5A	1-Hexanol	Nonanal	Experimental
AS_160908k	Conditioning	4	B5A (B)	0	B5A	1-Hexanol	Nonanal	Experimental
AS_160908k	Conditioning	4	B5A (A)	1	B5A	1-Hexanol	Nonanal	Experimental
AS_160908k	Conditioning	5	B5A (B)	0	B5A	1-Hexanol	Nonanal	Experimental
AS_160908k	Conditioning	5	B5A (A)	1	B5A	1-Hexanol	Nonanal	Experimental
AS_160908k	Test	6	N	0	B5A	1-Hexanol	Nonanal	Experimental
AS_160908k	Test	7	A	1	B5A	1-Hexanol	Nonanal	Experimental
AS_160908l	Conditioning	1	AB	0	B5A	1-Hexanol	Nonanal	Control
AS_160908l	Conditioning	2	AB	0	B5A	1-Hexanol	Nonanal	Control
AS_160908l	Conditioning	3	AB	1	B5A	1-Hexanol	Nonanal	Control
AS_160908l	Conditioning	4	AB	1	B5A	1-Hexanol	Nonanal	Control
AS_160908l	Conditioning	5	AB	1	B5A	1-Hexanol	Nonanal	Control
AS_160908l	Test	6	N	1	B5A	1-Hexanol	Nonanal	Control
AS_160908l	Test	7	A	1	B5A	1-Hexanol	Nonanal	Control
AS_160908m	Conditioning	1	B5A (B)	0	B5A	Nonanal	1-Hexanol	Experimental
AS_160908m	Conditioning	1	B5A (A)	0	B5A	Nonanal	1-Hexanol	Experimental
AS_160908m	Conditioning	2	B5A (B)	0	B5A	Nonanal	1-Hexanol	Experimental
AS_160908m	Conditioning	2	B5A (A)	0	B5A	Nonanal	1-Hexanol	Experimental
AS_160908m	Conditioning	3	B5A (B)	0	B5A	Nonanal	1-Hexanol	Experimental
AS_160908m	Conditioning	3	B5A (A)	0	B5A	Nonanal	1-Hexanol	Experimental
AS_160908m	Conditioning	4	B5A (B)	0	B5A	Nonanal	1-Hexanol	Experimental
AS_160908m	Conditioning	4	B5A (A)	0	B5A	Nonanal	1-Hexanol	Experimental
AS_160908m	Conditioning	5	B5A (B)	1	B5A	Nonanal	1-Hexanol	Experimental
AS_160908m	Conditioning	5	B5A (A)	0	B5A	Nonanal	1-Hexanol	Experimental
AS_160908m	Test	6	N	1	B5A	Nonanal	1-Hexanol	Experimental
AS_160908m	Test	7	A	1	B5A	Nonanal	1-Hexanol	Experimental
AS_160908n	Conditioning	1	AB	0	B5A	Nonanal	1-Hexanol	Control
AS_160908n	Conditioning	2	AB	0	B5A	Nonanal	1-Hexanol	Control
AS_160908n	Conditioning	3	AB	1	B5A	Nonanal	1-Hexanol	Control
AS_160908n	Conditioning	4	AB	1	B5A	Nonanal	1-Hexanol	Control
AS_160908n	Conditioning	5	AB	1	B5A	Nonanal	1-Hexanol	Control
AS_160908n	Test	6	N	0	B5A	Nonanal	1-Hexanol	Control
AS_160908n	Test	7	A	0	B5A	Nonanal	1-Hexanol	Control
AS_160908o	Conditioning	1	B5A (B)	0	B5A	1-Hexanol	Nonanal	Experimental
AS_160908o	Conditioning	1	B5A (A)	0	B5A	1-Hexanol	Nonanal	Experimental
AS_160908o	Conditioning	2	B5A (B)	1	B5A	1-Hexanol	Nonanal	Experimental
AS_160908o	Conditioning	2	B5A (A)	0	B5A	1-Hexanol	Nonanal	Experimental
AS_160908o	Conditioning	3	B5A (B)	0	B5A	1-Hexanol	Nonanal	Experimental
AS_160908o	Conditioning	3	B5A (A)	1	B5A	1-Hexanol	Nonanal	Experimental
AS_160908o	Conditioning	4	B5A (B)	0	B5A	1-Hexanol	Nonanal	Experimental
AS_160908o	Conditioning	4	B5A (A)	1	B5A	1-Hexanol	Nonanal	Experimental
AS_160908o	Conditioning	5	B5A (B)	1	B5A	1-Hexanol	Nonanal	Experimental
AS_160908o	Conditioning	5	B5A (A)	1	B5A	1-Hexanol	Nonanal	Experimental
AS_160908o	Test	6	A	1	B5A	1-Hexanol	Nonanal	Experimental
AS_160908o	Test	7	N	0	B5A	1-Hexanol	Nonanal	Experimental
AS_160908p	Conditioning	1	AB	0	B5A	1-Hexanol	Nonanal	Control
AS_160908p	Conditioning	2	AB	0	B5A	1-Hexanol	Nonanal	Control
AS_160908p	Conditioning	3	AB	1	B5A	1-Hexanol	Nonanal	Control
AS_160908p	Conditioning	4	AB	1	B5A	1-Hexanol	Nonanal	Control
AS_160908p	Conditioning	5	AB	1	B5A	1-Hexanol	Nonanal	Control
AS_160908p	Test	6	A	1	B5A	1-Hexanol	Nonanal	Control
AS_160908p	Test	7	N	1	B5A	1-Hexanol	Nonanal	Control
AT_160908a	Conditioning	1	B5A (B)	0	B5A	Nonanal	1-Hexanol	Experimental
AT_160908a	Conditioning	1	B5A (A)	0	B5A	Nonanal	1-Hexanol	Experimental
AT_160908a	Conditioning	2	B5A (B)	0	B5A	Nonanal	1-Hexanol	Experimental
AT_160908a	Conditioning	2	B5A (A)	0	B5A	Nonanal	1-Hexanol	Experimental
AT_160908a	Conditioning	3	B5A (B)	0	B5A	Nonanal	1-Hexanol	Experimental
AT_160908a	Conditioning	3	B5A (A)	0	B5A	Nonanal	1-Hexanol	Experimental
AT_160908a	Conditioning	4	B5A (B)	1	B5A	Nonanal	1-Hexanol	Experimental
AT_160908a	Conditioning	4	B5A (A)	0	B5A	Nonanal	1-Hexanol	Experimental
AT_160908a	Conditioning	5	B5A (B)	0	B5A	Nonanal	1-Hexanol	Experimental
AT_160908a	Conditioning	5	B5A (A)	1	B5A	Nonanal	1-Hexanol	Experimental
AT_160908a	Test	6	A	1	B5A	Nonanal	1-Hexanol	Experimental
AT_160908a	Test	7	N	0	B5A	Nonanal	1-Hexanol	Experimental
AT_160908c	Conditioning	1	B5A (B)	0	B5A	1-Hexanol	Nonanal	Experimental
AT_160908c	Conditioning	1	B5A (A)	0	B5A	1-Hexanol	Nonanal	Experimental
AT_160908c	Conditioning	2	B5A (B)	1	B5A	1-Hexanol	Nonanal	Experimental
AT_160908c	Conditioning	2	B5A (A)	0	B5A	1-Hexanol	Nonanal	Experimental
AT_160908c	Conditioning	3	B5A (B)	1	B5A	1-Hexanol	Nonanal	Experimental
AT_160908c	Conditioning	3	B5A (A)	0	B5A	1-Hexanol	Nonanal	Experimental
AT_160908c	Conditioning	4	B5A (B)	1	B5A	1-Hexanol	Nonanal	Experimental
AT_160908c	Conditioning	4	B5A (A)	0	B5A	1-Hexanol	Nonanal	Experimental
AT_160908c	Conditioning	5	B5A (B)	1	B5A	1-Hexanol	Nonanal	Experimental
AT_160908c	Conditioning	5	B5A (A)	0	B5A	1-Hexanol	Nonanal	Experimental
AT_160908c	Test	6	N	0	B5A	1-Hexanol	Nonanal	Experimental
AT_160908c	Test	7	A	1	B5A	1-Hexanol	Nonanal	Experimental
AT_160908d	Conditioning	1	AB	0	B5A	1-Hexanol	Nonanal	Control
AT_160908d	Conditioning	2	AB	0	B5A	1-Hexanol	Nonanal	Control
AT_160908d	Conditioning	3	AB	1	B5A	1-Hexanol	Nonanal	Control
AT_160908d	Conditioning	4	AB	1	B5A	1-Hexanol	Nonanal	Control
AT_160908d	Conditioning	5	AB	1	B5A	1-Hexanol	Nonanal	Control
AT_160908d	Test	6	N	0	B5A	1-Hexanol	Nonanal	Control
AT_160908d	Test	7	A	1	B5A	1-Hexanol	Nonanal	Control
AT_160908e	Conditioning	1	B5A (B)	0	B5A	Nonanal	1-Hexanol	Experimental
AT_160908e	Conditioning	1	B5A (A)	0	B5A	Nonanal	1-Hexanol	Experimental
AT_160908e	Conditioning	2	B5A (B)	0	B5A	Nonanal	1-Hexanol	Experimental
AT_160908e	Conditioning	2	B5A (A)	0	B5A	Nonanal	1-Hexanol	Experimental
AT_160908e	Conditioning	3	B5A (B)	0	B5A	Nonanal	1-Hexanol	Experimental
AT_160908e	Conditioning	3	B5A (A)	1	B5A	Nonanal	1-Hexanol	Experimental
AT_160908e	Conditioning	4	B5A (B)	0	B5A	Nonanal	1-Hexanol	Experimental
AT_160908e	Conditioning	4	B5A (A)	1	B5A	Nonanal	1-Hexanol	Experimental
AT_160908e	Conditioning	5	B5A (B)	0	B5A	Nonanal	1-Hexanol	Experimental
AT_160908e	Conditioning	5	B5A (A)	1	B5A	Nonanal	1-Hexanol	Experimental
AT_160908e	Test	6	N	0	B5A	Nonanal	1-Hexanol	Experimental
AT_160908e	Test	7	A	0	B5A	Nonanal	1-Hexanol	Experimental
AT_160908f	Conditioning	1	AB	0	B5A	Nonanal	1-Hexanol	Control
AT_160908f	Conditioning	2	AB	0	B5A	Nonanal	1-Hexanol	Control
AT_160908f	Conditioning	3	AB	1	B5A	Nonanal	1-Hexanol	Control
AT_160908f	Conditioning	4	AB	1	B5A	Nonanal	1-Hexanol	Control
AT_160908f	Conditioning	5	AB	1	B5A	Nonanal	1-Hexanol	Control
AT_160908f	Test	6	N	0	B5A	Nonanal	1-Hexanol	Control
AT_160908f	Test	7	A	1	B5A	Nonanal	1-Hexanol	Control
AT_160908g	Conditioning	1	B5A (B)	0	B5A	1-Hexanol	Nonanal	Experimental
AT_160908g	Conditioning	1	B5A (A)	0	B5A	1-Hexanol	Nonanal	Experimental
AT_160908g	Conditioning	2	B5A (B)	1	B5A	1-Hexanol	Nonanal	Experimental
AT_160908g	Conditioning	2	B5A (A)	0	B5A	1-Hexanol	Nonanal	Experimental
AT_160908g	Conditioning	3	B5A (B)	1	B5A	1-Hexanol	Nonanal	Experimental
AT_160908g	Conditioning	3	B5A (A)	0	B5A	1-Hexanol	Nonanal	Experimental
AT_160908g	Conditioning	4	B5A (B)	1	B5A	1-Hexanol	Nonanal	Experimental
AT_160908g	Conditioning	4	B5A (A)	1	B5A	1-Hexanol	Nonanal	Experimental
AT_160908g	Conditioning	5	B5A (B)	1	B5A	1-Hexanol	Nonanal	Experimental
AT_160908g	Conditioning	5	B5A (A)	1	B5A	1-Hexanol	Nonanal	Experimental
AT_160908g	Test	6	A	1	B5A	1-Hexanol	Nonanal	Experimental
AT_160908g	Test	7	N	0	B5A	1-Hexanol	Nonanal	Experimental
AT_160908h	Conditioning	1	AB	0	B5A	1-Hexanol	Nonanal	Control
AT_160908h	Conditioning	2	AB	0	B5A	1-Hexanol	Nonanal	Control
AT_160908h	Conditioning	3	AB	1	B5A	1-Hexanol	Nonanal	Control
AT_160908h	Conditioning	4	AB	1	B5A	1-Hexanol	Nonanal	Control
AT_160908h	Conditioning	5	AB	1	B5A	1-Hexanol	Nonanal	Control
AT_160908h	Test	6	A	1	B5A	1-Hexanol	Nonanal	Control
AT_160908h	Test	7	N	0	B5A	1-Hexanol	Nonanal	Control
AT_160908i	Conditioning	1	B5A (B)	0	B5A	Nonanal	1-Hexanol	Experimental
AT_160908i	Conditioning	1	B5A (A)	0	B5A	Nonanal	1-Hexanol	Experimental
AT_160908i	Conditioning	2	B5A (B)	0	B5A	Nonanal	1-Hexanol	Experimental
AT_160908i	Conditioning	2	B5A (A)	0	B5A	Nonanal	1-Hexanol	Experimental
AT_160908i	Conditioning	3	B5A (B)	0	B5A	Nonanal	1-Hexanol	Experimental
AT_160908i	Conditioning	3	B5A (A)	0	B5A	Nonanal	1-Hexanol	Experimental
AT_160908i	Conditioning	4	B5A (B)	1	B5A	Nonanal	1-Hexanol	Experimental
AT_160908i	Conditioning	4	B5A (A)	0	B5A	Nonanal	1-Hexanol	Experimental
AT_160908i	Conditioning	5	B5A (B)	0	B5A	Nonanal	1-Hexanol	Experimental
AT_160908i	Conditioning	5	B5A (A)	1	B5A	Nonanal	1-Hexanol	Experimental
AT_160908i	Test	6	A	1	B5A	Nonanal	1-Hexanol	Experimental
AT_160908i	Test	7	N	0	B5A	Nonanal	1-Hexanol	Experimental
AT_160908j	Conditioning	1	AB	0	B5A	Nonanal	1-Hexanol	Control
AT_160908j	Conditioning	2	AB	1	B5A	Nonanal	1-Hexanol	Control
AT_160908j	Conditioning	3	AB	1	B5A	Nonanal	1-Hexanol	Control
AT_160908j	Conditioning	4	AB	1	B5A	Nonanal	1-Hexanol	Control
AT_160908j	Conditioning	5	AB	1	B5A	Nonanal	1-Hexanol	Control
AT_160908j	Test	6	A	1	B5A	Nonanal	1-Hexanol	Control
AT_160908j	Test	7	N	0	B5A	Nonanal	1-Hexanol	Control
AT_160908k	Conditioning	1	B5A (B)	0	B5A	1-Hexanol	Nonanal	Experimental
AT_160908k	Conditioning	1	B5A (A)	0	B5A	1-Hexanol	Nonanal	Experimental
AT_160908k	Conditioning	2	B5A (B)	0	B5A	1-Hexanol	Nonanal	Experimental
AT_160908k	Conditioning	2	B5A (A)	0	B5A	1-Hexanol	Nonanal	Experimental
AT_160908k	Conditioning	3	B5A (B)	0	B5A	1-Hexanol	Nonanal	Experimental
AT_160908k	Conditioning	3	B5A (A)	0	B5A	1-Hexanol	Nonanal	Experimental
AT_160908k	Conditioning	4	B5A (B)	0	B5A	1-Hexanol	Nonanal	Experimental
AT_160908k	Conditioning	4	B5A (A)	0	B5A	1-Hexanol	Nonanal	Experimental
AT_160908k	Conditioning	5	B5A (B)	1	B5A	1-Hexanol	Nonanal	Experimental
AT_160908k	Conditioning	5	B5A (A)	0	B5A	1-Hexanol	Nonanal	Experimental
AT_160908k	Test	6	N	0	B5A	1-Hexanol	Nonanal	Experimental
AT_160908k	Test	7	A	1	B5A	1-Hexanol	Nonanal	Experimental
AT_160908l	Conditioning	1	AB	0	B5A	1-Hexanol	Nonanal	Control
AT_160908l	Conditioning	2	AB	1	B5A	1-Hexanol	Nonanal	Control
AT_160908l	Conditioning	3	AB	1	B5A	1-Hexanol	Nonanal	Control
AT_160908l	Conditioning	4	AB	1	B5A	1-Hexanol	Nonanal	Control
AT_160908l	Conditioning	5	AB	1	B5A	1-Hexanol	Nonanal	Control
AT_160908l	Test	6	N	0	B5A	1-Hexanol	Nonanal	Control
AT_160908l	Test	7	A	1	B5A	1-Hexanol	Nonanal	Control
AT_160908m	Conditioning	1	B5A (B)	0	B5A	Nonanal	1-Hexanol	Experimental
AT_160908m	Conditioning	1	B5A (A)	0	B5A	Nonanal	1-Hexanol	Experimental
AT_160908m	Conditioning	2	B5A (B)	0	B5A	Nonanal	1-Hexanol	Experimental
AT_160908m	Conditioning	2	B5A (A)	1	B5A	Nonanal	1-Hexanol	Experimental
AT_160908m	Conditioning	3	B5A (B)	1	B5A	Nonanal	1-Hexanol	Experimental
AT_160908m	Conditioning	3	B5A (A)	0	B5A	Nonanal	1-Hexanol	Experimental
AT_160908m	Conditioning	4	B5A (B)	1	B5A	Nonanal	1-Hexanol	Experimental
AT_160908m	Conditioning	4	B5A (A)	0	B5A	Nonanal	1-Hexanol	Experimental
AT_160908m	Conditioning	5	B5A (B)	1	B5A	Nonanal	1-Hexanol	Experimental
[truncated: 1,783 more rows]
